# Supplementary material for: Gravitational change-induced alteration of the vestibular function and gene expression in the vestibular ganglion of mice
Source: J Physiol Sci. 2024 Sep 18;74:44. doi: 10.1186/s12576-024-00939-y (PMC11409750; doi:10.1186/s12576-024-00939-y)
Supplement: Supplementary file 1 — Additional file 1. [file 12576_2024_939_MOESM1_ESM.xlsx]

## Sheet: RNAseq summary
		1G			2G			Unload			1G			2G			Unload
	ANOVA normalized	#1	#2	#3	#1	#2	#3	#1	#2	#3	#1	#2	#3	#1	#2	#3	#1	#2	#3
Gene ID	P-value	Expression values									Normalized expression values
-343C11.2	1	0	0	0	0	0	0	0	0	0	0	0	0	0	0	0	0	0	0
00R_AC107638.2	1	0	0	0	0	0	0	0	0	0	0	0	0	0	0	0	0	0	0
00R_Pgap2	1	0	0	0	0	0	0	0	0	0	0	0	0	0	0	0	0	0	0
0610006L08Rik	0.42	0	0	0	0	0	1	0	0	0	0	0	0	0	0	0.11	0	0	0
0610012D04Rik	0.9	0	0	0	0	0	0	0	0	0	0	0	0	0	0	0	0	0	0
0610031O16Rik	1	0	0	0	0	0	0	0	0	0	0	0	0	0	0	0	0	0	0
0610033M10Rik	0.57	0	0	0	0	0	0	0	0	0	0	0	0	0	0	0	0	0	0
0610039K10Rik	1	0	0	0	0	0	0	0	0	0	0	0	0	0	0	0	0	0	0
1010001N08Rik	1	0	0	0	0	0	0	0	0	0	0	0	0	0	0	0	0	0	0
1110002O04Rik	1	0	0	0	0	1	0	0	0	0	0	0	0	0	0.33	0	0	0	0
1110003F10Rik	0.58	0	0	0	0	0	0	0	0	0	0	0	0	0	0	0	0	0	0
1110006O24Rik	1	0	0	0	0	0	0	0	0	0	0	0	0	0	0	0	0	0	0
1110008E08Rik	0.55	0	0	0	0	0	0	0	0	0	0	0	0	0	0	0	0	0	0
1110025L11Rik	0.42	0	0	0	0	0	0	0	0	0	0	0	0	0	0	0	0	0	0
1110025M09Rik	1	0	0	0	0	0	0	0	0	0	0	0	0	0	0	0	0	0	0
1110028F11Rik	1	0	0	0	0	0	0	0	0	0	0	0	0	0	0	0	0	0	0
1110028F18Rik	1	0	0	0	0	0	0	0	0	0	0	0	0	0	0	0	0	0	0
1110036E04Rik	0.52	0	0	0	0	0	0	0	0	0	0	0	0	0	0	0	0	0	0
1110057P08Rik	1	0	0	0	0	0	0	0	0	0	0	0	0	0	0	0	0	0	0
1110060G06Rik	1	0	0	0	0	0	0	0	0	0	0	0	0	0	0	0	0	0	0
1190003K10Rik	1	0	0	0	0	0	0	0	0	0	0	0	0	0	0	0	0	0	0
1190028D05Rik	1	0	0	0	0	0	0	0	0	0	0	0	0	0	0	0	0	0	0
1200007C13Rik	0.82	0	0	0	0	0	0	0	0	0	0	0	0	0	0	0	0	0	0
1500002C15Rik	1	0	0	0	0	0	0	0	0	0	0	0	0	0	0	0	0	0	0
1500002F19Rik	1	1	1	1	1	3	3	0	1	0	0.22	0.56	0.89	0.67	2.33	2	0	0.44	0
1500005C15Rik	1	0	0	0	0	0	0	0	0	0	0	0	0	0	0	0	0	0	0
1500035N22Rik	1	0	0	0	0	0	0	0	0	0	0	0	0	0	0	0	0	0	0
1520401A03Rik	1	1	0	0	0	0	0	0	0	0	0.22	0	0	0	0	0	0	0	0
1600002D24Rik	1	0	0	0	0	0	0	0	0	0	0	0	0	0	0	0	0	0	0
1600010M07Rik	1	0	0	0	0	1	0	0	0	0	0	0	0	0	0.33	0	0	0	0
1600012P17Rik	0.04	0	0	0	0	0	0	0	0	0	0	0	0	0	0	0	0	0	0
1600014C23Rik	1	0	0	0	1	0	0	0	0	0	0	0	0	0.67	0	0	0	0	0
1600017P15Rik_1	0.61	0	0	0	0	0	0	0	0	0	0	0	0	0	0	0	0	0	0
1600017P15Rik_2	0.93	0	0	0	0	0	0	0	0	0	0	0	0	0	0	0	0	0	0
1600019K03Rik	0.68	1	0	0	0	0	0	0	0	0	0.22	0	0	0	0	0	0	0	0
1600023N17Rik	1	0	0	0	0	0	0	0	0	0	0	0	0	0	0	0	0	0	0
1600025M17Rik	0.42	0	0	0	0	0	0	0	0	0	0	0	0	0	0	0	0	0	0
1600027J07Rik	1	0	0	0	0	0	0	0	0	0	0	0	0	0	0	0	0	0	0
1600029O15Rik	0.42	0	0	0	0	1	0	0	0	0	0	0	0	0	0.33	0	0	0	0
1700001C19Rik	1	0	0	0	0	2	0	1	0	0	0	0	0	0	1.33	0	0.78	0	0
1700001D01Rik	0.42	0	0	0	0	0	0	0	0	0	0	0	0	0	0	0	0	0	0
1700001F09Rik	0.47	0	0	0	0	0	0	0	0	0	0	0	0	0	0	0	0	0	0
1700001G01Rik	1	0	0	0	0	0	0	0	0	0	0	0	0	0	0	0	0	0	0
1700001G17Rik	1	0	0	0	0	0	0	0	0	0	0	0	0	0	0	0	0	0	0
1700001J03Rik	0.42	0	1	1	0	0	0	0	0	0	0	0.56	0.89	0	0	0	0	0	0
1700001J04Rik	1	0	0	0	0	0	0	0	0	0	0	0	0	0	0	0	0	0	0
1700001J11Rik	1	0	0	0	0	0	0	0	0	0	0	0	0	0	0	0	0	0	0
1700001N15Rik	1	0	0	0	0	0	0	0	0	0	0	0	0	0	0	0	0	0	0
1700003C15Rik	0.42	0	0	0	0	0	0	0	0	0	0	0	0	0	0	0	0	0	0
1700003D09Rik	0.6	0	0	0	0	0	0	0	0	0	0	0	0	0	0	0	0	0	0
1700003E24Rik	1	0	0	0	0	0	0	0	0	0	0	0	0	0	0	0	0	0	0
1700003F12Rik	1	0	0	0	0	0	0	0	0	0	0	0	0	0	0	0	0	0	0
1700003G13Rik	1	0	0	0	0	0	0	0	0	0	0	0	0	0	0	0	0	0	0
1700003G18Rik	1	0	0	0	0	0	0	0	0	0	0	0	0	0	0	0	0	0	0
1700003H04Rik	0.1	0	0	0	0	0	0	0	0	0	0	0	0	0	0	0	0	0	0
1700003I16Rik	1	0	0	0	0	0	0	0	0	0	0	0	0	0	0	0	0	0	0
1700003I22Rik	1	0	0	0	0	0	0	0	0	0	0	0	0	0	0	0	0	0	0
1700003L19Rik	0.6	0	0	0	0	0	0	0	0	0	0	0	0	0	0	0	0	0	0
1700003N22Rik	1	0	0	0	0	0	0	0	0	0	0	0	0	0	0	0	0	0	0
1700003P14Rik	0.81	1	0	0	0	0	0	0	0	0	0.22	0	0	0	0	0	0	0	0
1700006A11Rik	1	0	0	0	0	0	0	0	0	0	0	0	0	0	0	0	0	0	0
1700006E09Rik	1	0	0	0	0	0	0	0	0	0	0	0	0	0	0	0	0	0	0
1700006F04Rik	1	0	0	0	0	0	0	0	0	0	0	0	0	0	0	0	0	0	0
1700006H21Rik	1	0	0	0	0	0	0	0	0	0	0	0	0	0	0	0	0	0	0
1700006J14Rik	1	0	0	0	0	0	0	0	0	0	0	0	0	0	0	0	0	0	0
1700006P03Rik	1	0	0	0	0	0	0	0	0	0	0	0	0	0	0	0	0	0	0
1700007B14Rik	1	0	0	0	0	0	2	0	0	0	0	0	0	0	0	1.11	0	0	0
1700007E05Rik	1	0	0	0	0	0	0	0	0	0	0	0	0	0	0	0	0	0	0
1700007F19Rik	1	0	0	0	0	1	0	0	0	0	0	0	0	0	0.33	0	0	0	0
1700007J10Rik	1	0	0	0	0	1	0	0	0	0	0	0	0	0	0.33	0	0	0	0
1700007K09Rik	1	0	0	0	0	0	0	0	0	0	0	0	0	0	0	0	0	0	0
1700007M16Rik	1	0	0	0	0	0	0	0	0	0	0	0	0	0	0	0	0	0	0
1700007P06Rik	0.42	0	0	0	0	0	0	0	0	0	0	0	0	0	0	0	0	0	0
1700008A23Rik	1	0	0	0	0	0	0	0	0	0	0	0	0	0	0	0	0	0	0
1700008B11Rik	1	0	0	0	0	0	0	0	0	0	0	0	0	0	0	0	0	0	0
1700008H02Rik	1	0	0	0	0	0	0	0	0	0	0	0	0	0	0	0	0	0	0
1700008J07Rik	1	0	0	0	0	0	0	0	0	0	0	0	0	0	0	0	0	0	0
1700008K24Rik	1	0	0	0	0	0	0	1	0	0	0	0	0	0	0	0	0.78	0	0
1700008N11Rik	1	0	0	0	0	0	2	0	0	0	0	0	0	0	0	1.11	0	0	0
1700008P02Rik	0.42	0	0	0	0	0	0	0	0	0	0	0	0	0	0	0	0	0	0
1700009C05Rik	1	0	0	0	0	0	0	0	0	0	0	0	0	0	0	0	0	0	0
1700009J07Rik	0.42	0	0	0	1	0	0	0	0	0	0	0	0	0.67	0	0	0	0	0
1700009N14Rik	0.42	0	0	0	0	0	0	0	0	0	0	0	0	0	0	0	0	0	0
1700010B08Rik	1	0	0	0	0	0	0	0	0	0	0	0	0	0	0	0	0	0	0
1700010D01Rik	0.05	0	0	0	0	0	0	0	0	0	0	0	0	0	0	0	0	0	0
1700010H22Rik	1	0	0	0	0	0	0	0	0	0	0	0	0	0	0	0	0	0	0
1700010I02Rik	1	0	0	0	0	0	0	0	0	0	0	0	0	0	0	0	0	0	0
1700010J16Rik	1	0	0	0	0	2	0	0	0	0	0	0	0	0	1.33	0	0	0	0
1700010K23Rik	1	0	0	0	0	0	0	0	0	0	0	0	0	0	0	0	0	0	0
1700010K24Rik	1	0	0	0	0	0	0	0	0	0	0	0	0	0	0	0	0	0	0
1700010L04Rik	1	0	0	0	0	0	0	0	0	0	0	0	0	0	0	0	0	0	0
1700010N08Rik	0.42	0	0	0	0	0	0	0	0	0	0	0	0	0	0	0	0	0	0
1700011B04Rik	0.42	0	0	0	0	0	0	0	0	0	0	0	0	0	0	0	0	0	0
1700011C11Rik	1	0	0	0	0	0	0	0	0	0	0	0	0	0	0	0	0	0	0
1700011D18Rik	1	0	0	0	0	0	0	0	0	0	0	0	0	0	0	0	0	0	0
1700011I03Rik	0.42	3	2	4	3	3	5	2	3	3	2.22	1.56	3.67	3	2.33	3.33	1.89	2.44	3.56
1700011L03Rik	1	0	0	0	0	0	0	0	0	0	0	0	0	0	0	0	0	0	0
1700011L22Rik	1	0	0	0	0	0	0	1	1	0	0	0	0	0	0	0	0.78	0.44	0
1700011M02Rik	0.52	0	0	0	0	0	0	0	0	0	0	0	0	0	0	0	0	0	0
1700012A03Rik	1	0	0	0	0	0	0	0	0	0	0	0	0	0	0	0	0	0	0
1700012B09Rik	1	0	0	0	0	0	7	0	0	0	0	0	0	0	0	5	0	0	0
1700012C08Rik	1	0	0	0	0	0	0	0	0	0	0	0	0	0	0	0	0	0	0
1700012C14Rik	0.42	0	0	0	0	0	0	0	0	0	0	0	0	0	0	0	0	0	0
1700012D16Rik	1	0	0	0	0	0	0	0	0	0	0	0	0	0	0	0	0	0	0
1700012E03Rik	1	1	0	0	0	0	0	0	0	0	0.22	0	0	0	0	0	0	0	0
1700012I11Rik	1	0	0	0	0	0	0	0	0	0	0	0	0	0	0	0	0	0	0
1700012J22Rik	1	0	0	0	0	0	0	0	0	0	0	0	0	0	0	0	0	0	0
1700012P22Rik	1	0	0	0	0	1	0	0	0	0	0	0	0	0	0.33	0	0	0	0
1700013A02Rik	1	0	0	0	0	0	0	0	0	0	0	0	0	0	0	0	0	0	0
1700013D24Rik	1	0	0	0	0	0	0	0	0	0	0	0	0	0	0	0	0	0	0
1700013G24Rik	0.75	0	0	0	0	0	0	0	1	0	0	0	0	0	0	0	0	0.44	0
1700013H16Rik	1	0	0	0	0	0	0	0	0	0	0	0	0	0	0	0	0	0	0
1700013M08Rik	0.11	0	0	0	0	0	0	0	0	0	0	0	0	0	0	0	0	0	0
1700013N06Rik	1	0	0	0	0	0	0	0	0	0	0	0	0	0	0	0	0	0	0
1700014F14Rik	1	0	0	0	0	0	0	0	0	0	0	0	0	0	0	0	0	0	0
1700014L14Rik	0.42	0	0	0	0	0	0	0	0	0	0	0	0	0	0	0	0	0	0
1700015C17Rik	1	0	0	0	0	0	0	0	0	0	0	0	0	0	0	0	0	0	0
1700015E13Rik	1	0	0	0	0	0	0	0	0	0	0	0	0	0	0	0	0	0	0
1700015F17Rik	1	0	0	0	0	0	0	0	0	0	0	0	0	0	0	0	0	0	0
1700015G11Rik	0.42	0	0	0	0	0	0	0	0	0	0	0	0	0	0	0	0	0	0
1700015O11Rik	1	0	0	0	0	0	0	0	0	0	0	0	0	0	0	0	0	0	0
1700016A09Rik	1	0	0	0	0	0	0	0	0	0	0	0	0	0	0	0	0	0	0
1700016B15Rik	0.42	0	0	0	0	0	0	0	0	0	0	0	0	0	0	0	0	0	0
1700016C15Rik	1	0	0	0	0	0	0	0	0	0	0	0	0	0	0	0	0	0	0
1700016D06Rik	1	0	0	0	0	0	0	0	0	0	0	0	0	0	0	0	0	0	0
1700016D08Rik	0.42	0	0	0	0	0	0	0	0	0	0	0	0	0	0	0	0	0	0
1700016F12Rik	1	0	0	0	0	0	0	0	0	0	0	0	0	0	0	0	0	0	0
1700016G14Rik	1	0	0	0	0	0	0	0	0	0	0	0	0	0	0	0	0	0	0
1700016G22Rik	1	0	0	0	0	0	0	0	1	0	0	0	0	0	0	0	0	0.44	0
1700016H13Rik	0.03	1	0	0	0	0	0	0	0	0	0.22	0	0	0	0	0	0	0	0
1700016L21Rik	1	0	0	0	0	0	0	0	0	0	0	0	0	0	0	0	0	0	0
1700016P04Rik	1	0	0	0	0	0	0	0	0	0	0	0	0	0	0	0	0	0	0
1700017D01Rik	1	0	0	0	0	0	0	0	0	0	0	0	0	0	0	0	0	0	0
1700017I07Rik	1	0	0	0	0	0	0	0	0	0	0	0	0	0	0	0	0	0	0
1700017J07Rik	1	0	0	0	0	0	0	0	0	0	0	0	0	0	0	0	0	0	0
1700017L05Rik	1	0	0	0	0	0	0	0	0	0	0	0	0	0	0	0	0	0	0
1700017N19Rik	1	0	0	0	0	1	0	0	0	0	0	0	0	0	0.33	0	0	0	0
1700018A04Rik	1	1	0	0	0	0	0	0	0	0	0.22	0	0	0	0	0	0	0	0
1700018A14Rik	1	0	0	0	0	0	0	0	0	0	0	0	0	0	0	0	0	0	0
1700018B08Rik	1	0	0	0	0	0	0	0	0	0	0	0	0	0	0	0	0	0	0
1700018B24Rik	1	0	0	0	0	0	0	0	0	0	0	0	0	0	0	0	0	0	0
1700018C11Rik	1	0	0	0	0	0	0	0	0	0	0	0	0	0	0	0	0	0	0
1700018F24Rik	1	0	0	0	0	0	0	0	0	0	0	0	0	0	0	0	0	0	0
1700018G05Rik	1	0	0	0	0	1	0	0	0	0	0	0	0	0	0.33	0	0	0	0
1700018L02Rik	0.42	0	0	0	0	0	0	0	0	0	0	0	0	0	0	0	0	0	0
1700018M17Rik	0.42	0	0	0	0	0	0	0	0	0	0	0	0	0	0	0	0	0	0
1700019A02Rik	0.19	0	0	0	0	0	0	0	0	0	0	0	0	0	0	0	0	0	0
1700019A23Rik	1	0	0	0	0	0	0	0	0	0	0	0	0	0	0	0	0	0	0
1700019B03Rik	1	0	0	1	0	0	0	0	0	0	0	0	0.89	0	0	0	0	0	0
1700019B21Rik	1	0	0	0	0	0	0	0	0	0	0	0	0	0	0	0	0	0	0
1700019E08Rik	1	0	0	0	0	0	0	0	0	0	0	0	0	0	0	0	0	0	0
1700019G24Rik	1	0	0	0	0	0	0	0	0	0	0	0	0	0	0	0	0	0	0
1700019M22Rik	1	0	0	0	0	0	0	0	0	0	0	0	0	0	0	0	0	0	0
1700019N19Rik	0.42	1	0	0	0	0	0	0	0	2	0.22	0	0	0	0	0	0	0	2.11
1700019O17Rik	0.42	0	0	0	0	0	0	0	1	0	0	0	0	0	0	0	0	0.44	0
1700019P21Rik	1	0	0	0	0	0	0	0	0	0	0	0	0	0	0	0	0	0	0
1700020A23Rik	1	0	0	0	0	0	0	0	0	0	0	0	0	0	0	0	0	0	0
1700020D05Rik	1	0	0	0	0	0	0	0	0	0	0	0	0	0	0	0	0	0	0
1700020G17Rik	1	0	0	0	0	0	0	0	0	0	0	0	0	0	0	0	0	0	0
1700020M21Rik	1	0	0	0	0	0	0	0	0	0	0	0	0	0	0	0	0	0	0
1700020N01Rik	0.42	0	0	0	0	0	0	0	0	0	0	0	0	0	0	0	0	0	0
1700020N15Rik	1	0	0	0	0	0	0	0	0	0	0	0	0	0	0	0	0	0	0
1700020N18Rik	1	0	0	0	0	0	0	0	0	0	0	0	0	0	0	0	0	0	0
1700021A07Rik	1	0	0	0	0	0	3	0	0	0	0	0	0	0	0	2	0	0	0
1700021F07Rik	1	0	0	0	0	0	0	0	0	0	0	0	0	0	0	0	0	0	0
1700021F13Rik	0.42	0	0	0	0	0	0	0	0	0	0	0	0	0	0	0	0	0	0
1700021J08Rik	1	0	0	0	0	0	0	0	0	0	0	0	0	0	0	0	0	0	0
1700021L23Rik	1	0	0	0	0	0	0	0	0	0	0	0	0	0	0	0	0	0	0
1700021N21Rik	1	1	0	0	0	0	0	0	0	0	0.22	0	0	0	0	0	0	0	0
1700021P04Rik	1	0	0	0	0	0	0	0	0	0	0	0	0	0	0	0	0	0	0
1700022A21Rik	0.42	0	0	0	0	0	0	0	0	3	0	0	0	0	0	0	0	0	3.56
1700022A22Rik	1	0	0	0	0	0	0	0	0	0	0	0	0	0	0	0	0	0	0
1700022E09Rik	1	0	0	0	0	0	0	0	0	0	0	0	0	0	0	0	0	0	0
1700022F17Rik	1	0	0	0	0	0	0	0	0	0	0	0	0	0	0	0	0	0	0
1700022H16Rik	1	1	0	0	0	0	0	0	0	0	0.22	0	0	0	0	0	0	0	0
1700023C21Rik	1	0	0	0	0	0	0	0	0	0	0	0	0	0	0	0	0	0	0
1700023F02Rik	1	0	0	0	0	0	0	0	0	0	0	0	0	0	0	0	0	0	0
1700023G09Rik	1	0	0	0	0	0	0	0	0	0	0	0	0	0	0	0	0	0	0
1700023H06Rik	1	0	0	0	0	0	0	0	0	0	0	0	0	0	0	0	0	0	0
1700024B05Rik	0.42	0	0	0	1	0	0	0	0	0	0	0	0	0.67	0	0	0	0	0
1700024B18Rik	1	0	0	0	0	0	0	0	0	0	0	0	0	0	0	0	0	0	0
1700024G13Rik	1	0	0	0	1	0	2	0	0	0	0	0	0	0.67	0	1.11	0	0	0
1700024J04Rik	1	0	0	0	0	0	0	0	0	0	0	0	0	0	0	0	0	0	0
1700024P04Rik	1	0	0	0	0	0	0	0	0	0	0	0	0	0	0	0	0	0	0
1700025A08Rik	0.42	0	0	0	0	0	0	0	0	0	0	0	0	0	0	0	0	0	0
1700025B11Rik	1	0	0	0	0	0	0	0	0	0	0	0	0	0	0	0	0	0	0
1700025C18Rik	1	0	0	0	0	0	0	0	0	0	0	0	0	0	0	0	0	0	0
1700025D23Rik	1	0	0	0	0	0	0	0	0	0	0	0	0	0	0	0	0	0	0
1700025F22Rik	1	0	0	0	0	0	0	0	0	0	0	0	0	0	0	0	0	0	0
1700025F24Rik	0.42	0	0	1	0	0	0	0	0	0	0	0	0.89	0	0	0	0	0	0
1700025H01Rik	0.1	0	0	0	0	0	0	0	0	0	0	0	0	0	0	0	0	0	0
1700025J12Rik	1	0	0	0	0	0	0	0	0	0	0	0	0	0	0	0	0	0	0
1700025K24Rik	1	0	0	0	0	0	0	0	0	0	0	0	0	0	0	0	0	0	0
1700025L06Rik	1	0	0	0	0	0	0	0	0	0	0	0	0	0	0	0	0	0	0
1700025M24Rik	1	0	0	0	0	0	0	0	0	0	0	0	0	0	0	0	0	0	0
1700025N23Rik	0.42	0	0	0	0	0	0	0	0	0	0	0	0	0	0	0	0	0	0
1700025O08Rik	1	0	0	0	0	0	0	0	0	0	0	0	0	0	0	0	0	0	0
1700026D11Rik	0.1	0	0	0	0	0	0	0	1	0	0	0	0	0	0	0	0	0.44	0
1700026F02Rik	1	0	1	0	0	1	0	0	0	0	0	0.56	0	0	0.33	0	0	0	0
1700026J12Rik	1	0	0	0	0	0	0	0	0	0	0	0	0	0	0	0	0	0	0
1700027A07Rik	1	0	0	0	0	0	0	0	0	0	0	0	0	0	0	0	0	0	0
1700027A15Rik	1	0	0	0	1	0	2	0	0	0	0	0	0	0.67	0	1.11	0	0	0
1700027F06Rik	1	0	0	0	0	0	0	0	0	0	0	0	0	0	0	0	0	0	0
1700027F09Rik	1	0	0	0	0	0	0	0	0	0	0	0	0	0	0	0	0	0	0
1700027H10Rik	1	0	0	0	0	0	0	0	0	0	0	0	0	0	0	0	0	0	0
1700027I24Rik	0.42	0	0	0	0	0	0	0	0	0	0	0	0	0	0	0	0	0	0
1700027J07Rik	1	0	0	1	0	0	1	0	0	0	0	0	0.89	0	0	0.11	0	0	0
1700028B04Rik	1	0	0	0	0	0	0	0	0	0	0	0	0	0	0	0	0	0	0
1700028D13Rik	1	0	0	0	0	0	0	0	0	0	0	0	0	0	0	0	0	0	0
1700028I16Rik	1	1	0	0	0	0	0	0	0	0	0.22	0	0	0	0	0	0	0	0
1700028K03Rik	1	0	0	0	0	0	0	0	0	0	0	0	0	0	0	0	0	0	0
1700028M03Rik	1	0	0	0	0	0	0	0	0	0	0	0	0	0	0	0	0	0	0
1700028N14Rik	1	0	0	0	0	0	0	0	0	0	0	0	0	0	0	0	0	0	0
1700028P15Rik	0.42	0	0	0	0	0	0	0	0	0	0	0	0	0	0	0	0	0	0
1700029B22Rik	0.6	0	0	0	0	0	0	0	0	0	0	0	0	0	0	0	0	0	0
1700029B24Rik	1	0	0	0	0	0	0	0	0	0	0	0	0	0	0	0	0	0	0
1700029E06Rik	1	0	0	0	0	0	0	0	0	0	0	0	0	0	0	0	0	0	0
1700029F12Rik	0.1	0	0	0	0	0	0	0	0	0	0	0	0	0	0	0	0	0	0
1700029H14Rik	1	1	0	0	0	0	0	0	0	0	0.22	0	0	0	0	0	0	0	0
1700029J03Rik	1	0	0	0	0	0	0	0	0	0	0	0	0	0	0	0	0	0	0
1700029M03Rik	1	0	0	0	0	0	0	0	0	0	0	0	0	0	0	0	0	0	0
1700029M20Rik	1	0	0	0	0	0	0	0	1	0	0	0	0	0	0	0	0	0.44	0
1700029N11Rik	0.46	0	0	0	0	0	0	0	0	0	0	0	0	0	0	0	0	0	0
1700029P11Rik	1	0	0	0	0	0	0	0	1	0	0	0	0	0	0	0	0	0.44	0
1700030A11Rik	1	0	0	0	0	0	0	0	0	0	0	0	0	0	0	0	0	0	0
1700030C10Rik_2	0.34	0	0	0	0	0	0	0	0	0	0	0	0	0	0	0	0	0	0
1700030C12Rik	0.42	0	0	0	1	0	1	0	0	0	0	0	0	0.67	0	0.11	0	0	0
1700030C14Rik	0.51	0	0	0	0	0	0	0	0	0	0	0	0	0	0	0	0	0	0
1700030F04Rik	1	0	0	0	0	0	0	0	0	0	0	0	0	0	0	0	0	0	0
1700030I03Rik	1	0	0	0	0	0	0	0	0	0	0	0	0	0	0	0	0	0	0
1700030L20Rik	1	0	0	0	0	0	0	0	0	0	0	0	0	0	0	0	0	0	0
1700030M09Rik	0.29	0	0	0	0	0	0	0	0	0	0	0	0	0	0	0	0	0	0
1700030N03Rik	1	1	0	0	0	0	0	0	0	0	0.22	0	0	0	0	0	0	0	0
1700030N18Rik	1	0	0	0	0	0	0	0	0	0	0	0	0	0	0	0	0	0	0
1700030O20Rik	1	0	0	0	0	0	0	0	0	0	0	0	0	0	0	0	0	0	0
1700031A10Rik	1	0	0	0	0	0	0	0	0	0	0	0	0	0	0	0	0	0	0
1700031F05Rik	1	0	0	0	0	0	0	0	0	0	0	0	0	0	0	0	0	0	0
1700031F10Rik	0.42	0	0	0	0	0	0	0	0	0	0	0	0	0	0	0	0	0	0
1700031L13Rik	0.13	0	0	0	0	0	0	0	0	0	0	0	0	0	0	0	0	0	0
1700031M16Rik	1	0	0	0	0	0	0	0	0	0	0	0	0	0	0	0	0	0	0
1700031P21Rik	1	0	0	0	0	0	0	0	0	0	0	0	0	0	0	0	0	0	0
1700034B16Rik	0.42	0	0	0	0	0	0	0	0	0	0	0	0	0	0	0	0	0	0
1700034E13Rik	1	0	0	0	0	0	0	0	0	0	0	0	0	0	0	0	0	0	0
1700034G24Rik	0.42	0	0	0	0	0	0	0	0	0	0	0	0	0	0	0	0	0	0
1700034I23Rik	1	0	0	0	0	0	0	0	0	0	0	0	0	0	0	0	0	0	0
1700034J04Rik	1	0	0	0	0	0	0	0	0	0	0	0	0	0	0	0	0	0	0
1700034J05Rik	0.28	0	0	0	0	0	0	0	0	0	0	0	0	0	0	0	0	0	0
1700034K08Rik	1	0	0	0	0	0	0	0	0	0	0	0	0	0	0	0	0	0	0
1700034O15Rik	1	0	0	0	0	0	0	0	0	0	0	0	0	0	0	0	0	0	0
1700036G14Rik	1	0	0	0	0	0	0	0	0	0	0	0	0	0	0	0	0	0	0
1700036O09Rik	1	0	0	0	0	0	0	0	0	0	0	0	0	0	0	0	0	0	0
1700037C06Rik	1	0	0	0	0	0	0	0	0	0	0	0	0	0	0	0	0	0	0
1700037F24Rik	0.42	0	0	0	0	0	0	0	0	0	0	0	0	0	0	0	0	0	0
1700039E22Rik	1	0	0	0	0	0	0	0	0	0	0	0	0	0	0	0	0	0	0
1700039I01Rik	1	0	0	0	0	0	0	0	0	0	0	0	0	0	0	0	0	0	0
1700039M15Rik	1	0	0	0	0	0	0	0	2	0	0	0	0	0	0	0	0	1.44	0
1700040F15Rik	1	0	0	0	0	0	0	0	0	0	0	0	0	0	0	0	0	0	0
1700040F17Rik	1	0	0	0	0	0	0	0	0	0	0	0	0	0	0	0	0	0	0
1700040K01Rik	1	0	0	0	0	0	0	0	0	0	0	0	0	0	0	0	0	0	0
1700041C23Rik	1	0	0	0	0	0	0	0	0	0	0	0	0	0	0	0	0	0	0
1700041M05Rik	1	0	0	0	0	0	0	0	0	0	0	0	0	0	0	0	0	0	0
1700041M19Rik	1	0	0	0	0	0	0	0	0	0	0	0	0	0	0	0	0	0	0
1700042D02Rik	1	0	0	0	0	0	0	1	0	0	0	0	0	0	0	0	0.78	0	0
1700042G07Rik	1	0	0	0	0	0	0	0	0	0	0	0	0	0	0	0	0	0	0
1700042G15Rik	1	0	0	0	0	0	0	0	0	0	0	0	0	0	0	0	0	0	0
1700042O10Rik	1	0	0	0	0	0	0	0	0	0	0	0	0	0	0	0	0	0	0
1700044C05Rik	1	0	0	0	0	0	0	0	0	0	0	0	0	0	0	0	0	0	0
1700044K03Rik	1	0	0	0	0	0	0	0	0	0	0	0	0	0	0	0	0	0	0
1700045H11Rik	1	0	0	0	0	0	0	0	0	0	0	0	0	0	0	0	0	0	0
1700045I11Rik	1	0	0	0	0	0	0	0	0	0	0	0	0	0	0	0	0	0	0
1700046C09Rik	1	0	0	0	0	0	0	0	0	0	0	0	0	0	0	0	0	0	0
1700047A11Rik	1	0	0	0	0	0	0	0	0	0	0	0	0	0	0	0	0	0	0
1700047F07Rik	0.23	0	0	0	0	0	0	0	0	0	0	0	0	0	0	0	0	0	0
1700047G03Rik	1	0	0	0	0	0	0	0	0	0	0	0	0	0	0	0	0	0	0
1700047K16Rik	1	0	0	0	0	0	0	0	0	0	0	0	0	0	0	0	0	0	0
1700047L14Rik	1	0	0	0	0	0	0	0	0	0	0	0	0	0	0	0	0	0	0
1700047N06Rik	0.39	0	0	0	0	0	0	0	0	0	0	0	0	0	0	0	0	0	0
1700047O18Rik	0.42	0	0	0	0	0	0	0	0	0	0	0	0	0	0	0	0	0	0
1700048F04Rik	1	0	0	0	0	0	0	0	0	0	0	0	0	0	0	0	0	0	0
1700048M11Rik	1	0	0	0	0	0	0	0	0	0	0	0	0	0	0	0	0	0	0
1700049E15Rik	1	0	0	0	0	0	0	0	0	0	0	0	0	0	0	0	0	0	0
1700049E17Rik1	0.27	0	0	0	0	0	0	0	0	0	0	0	0	0	0	0	0	0	0
1700049E17Rik2	1	0	0	0	0	0	0	0	0	0	0	0	0	0	0	0	0	0	0
1700049E22Rik	1	0	0	0	0	0	0	0	0	0	0	0	0	0	0	0	0	0	0
1700049J03Rik	1	0	0	0	0	0	0	0	0	0	0	0	0	0	0	0	0	0	0
1700049L16Rik	0.42	0	0	0	0	0	0	0	0	0	0	0	0	0	0	0	0	0	0
1700051A21Rik	1	0	0	0	0	0	0	0	0	0	0	0	0	0	0	0	0	0	0
1700051K13Rik	1	0	0	0	0	0	0	0	0	0	0	0	0	0	0	0	0	0	0
1700051O22Rik	1	0	0	0	0	0	0	0	0	0	0	0	0	0	0	0	0	0	0
1700052I22Rik	1	0	0	0	0	0	0	0	0	0	0	0	0	0	0	0	0	0	0
1700052K11Rik	1	0	0	0	0	0	0	0	0	0	0	0	0	0	0	0	0	0	0
1700054K02Rik	1	0	0	0	0	0	0	0	0	0	0	0	0	0	0	0	0	0	0
1700054K19Rik	1	0	0	0	0	0	0	0	0	0	0	0	0	0	0	0	0	0	0
1700054M17Rik	1	0	0	0	0	0	0	0	0	0	0	0	0	0	0	0	0	0	0
1700054O19Rik	1	0	0	0	0	0	0	0	0	0	0	0	0	0	0	0	0	0	0
1700055C04Rik	1	0	0	0	0	0	0	0	0	0	0	0	0	0	0	0	0	0	0
1700055D18Rik	1	0	0	0	0	0	0	0	0	0	0	0	0	0	0	0	0	0	0
1700056E22Rik	1	0	0	0	0	0	0	0	0	0	0	0	0	0	0	0	0	0	0
1700057G04Rik	1	1	0	0	0	0	0	0	0	0	0.22	0	0	0	0	0	0	0	0
1700057H15Rik	1	0	0	0	0	0	0	0	1	0	0	0	0	0	0	0	0	0.44	0
1700057H21Rik	1	0	0	0	0	0	0	0	0	0	0	0	0	0	0	0	0	0	0
1700058P15Rik	1	1	0	0	0	0	0	0	0	0	0.22	0	0	0	0	0	0	0	0
1700060C16Rik	1	0	0	0	0	0	0	0	0	0	0	0	0	0	0	0	0	0	0
1700060C20Rik	1	0	0	0	0	0	0	0	0	0	0	0	0	0	0	0	0	0	0
1700060J05Rik	1	0	0	0	0	0	0	0	0	0	0	0	0	0	0	0	0	0	0
1700060O08Rik	1	0	0	0	0	0	0	0	0	0	0	0	0	0	0	0	0	0	0
1700061E17Rik	1	0	0	0	0	0	0	0	0	0	0	0	0	0	0	0	0	0	0
1700061E18Rik	1	0	1	0	0	0	0	0	0	0	0	0.67	0	0	0	0	0	0	0
1700061F12Rik	1	0	0	0	0	0	0	0	0	0	0	0	0	0	0	0	0	0	0
1700061H18Rik	1	0	0	0	0	0	0	0	0	0	0	0	0	0	0	0	0	0	0
1700061I17Rik	1	0	0	0	0	0	0	0	0	0	0	0	0	0	0	0	0	0	0
1700061J23Rik	1	0	0	0	0	0	0	0	0	0	0	0	0	0	0	0	0	0	0
1700063A18Rik	1	0	0	0	0	0	0	0	0	0	0	0	0	0	0	0	0	0	0
1700063H04Rik	1	0	0	0	0	0	0	0	0	0	0	0	0	0	0	0	0	0	0
1700063H06Rik	0.35	0	0	0	0	0	0	0	0	0	0	0	0	0	0	0	0	0	0
1700063I16Rik	1	0	0	0	0	0	0	0	0	0	0	0	0	0	0	0	0	0	0
1700063K16Rik	1	0	0	0	0	0	0	0	0	0	0	0	0	0	0	0	0	0	0
1700063O14Rik	1	0	0	0	0	0	0	0	0	0	0	0	0	0	0	0	0	0	0
1700064J06Rik	1	0	0	0	0	0	0	0	0	0	0	0	0	0	0	0	0	0	0
1700065D16Rik	1	1	0	0	0	0	0	0	0	0	0.22	0	0	0	0	0	0	0	0
1700065I16Rik	1	0	0	0	0	0	0	0	0	0	0	0	0	0	0	0	0	0	0
1700065J11Rik	1	0	0	0	0	0	0	0	1	0	0	0	0	0	0	0	0	0.44	0
1700065J18Rik	0.42	0	0	0	0	1	0	0	0	0	0	0	0	0	0.33	0	0	0	0
1700065L07Rik	0.42	0	0	0	0	0	0	0	0	0	0	0	0	0	0	0	0	0	0
1700065O20Rik	1	0	0	0	0	0	0	0	0	0	0	0	0	0	0	0	0	0	0
1700066B17Rik	0.42	0	0	1	0	0	0	0	0	0	0	0	0.89	0	0	0	0	0	0
1700066C05Rik	1	0	0	0	0	0	0	0	0	0	0	0	0	0	0	0	0	0	0
1700066J03Rik	1	0	0	1	0	0	0	1	0	0	0	0	0.89	0	0	0	0.78	0	0
1700066N21Rik	1	0	0	0	0	0	0	0	0	0	0	0	0	0	0	0	0	0	0
1700066O22Rik	1	0	0	0	0	0	0	0	0	0	0	0	0	0	0	0	0	0	0
1700067G17Rik	1	0	0	0	0	0	0	0	0	0	0	0	0	0	0	0	0	0	0
1700067P10Rik	0.42	0	0	0	0	0	0	0	0	0	0	0	0	0	0	0	0	0	0
1700069B07Rik	1	0	0	0	0	0	0	0	0	0	0	0	0	0	0	0	0	0	0
1700069L16Rik	1	0	0	0	0	0	0	0	0	0	0	0	0	0	0	0	0	0	0
1700069P05Rik	1	0	0	0	0	0	0	0	0	0	0	0	0	0	0	0	0	0	0
1700071G01Rik	1	0	0	0	0	0	0	0	0	0	0	0	0	0	0	0	0	0	0
1700071K01Rik	1	0	0	0	0	0	0	0	0	0	0	0	0	0	0	0	0	0	0
1700071M16Rik	1	2	0	0	0	0	0	0	0	0	1.22	0	0	0	0	0	0	0	0
1700072B07Rik	1	0	0	0	0	0	0	0	0	0	0	0	0	0	0	0	0	0	0
1700072G22Rik	1	0	0	0	0	0	0	0	0	0	0	0	0	0	0	0	0	0	0
1700072O05Rik	1	0	0	0	0	0	0	0	0	0	0	0	0	0	0	0	0	0	0
1700073E17Rik	1	0	0	0	0	1	0	0	0	0	0	0	0	0	0.33	0	0	0	0
1700074A21Rik	1	0	0	0	0	0	0	0	0	0	0	0	0	0	0	0	0	0	0
1700074H08Rik	0.42	0	0	0	0	0	0	0	0	0	0	0	0	0	0	0	0	0	0
1700074P13Rik	1	0	0	0	0	0	0	0	0	0	0	0	0	0	0	0	0	0	0
1700080E11Rik	0.42	0	0	0	0	0	0	0	0	0	0	0	0	0	0	0	0	0	0
1700080G11Rik	0.42	0	0	0	0	0	0	0	0	0	0	0	0	0	0	0	0	0	0
1700080N15Rik	1	0	0	0	0	0	0	0	0	0	0	0	0	0	0	0	0	0	0
1700080O16Rik	1	0	0	0	0	0	0	0	0	0	0	0	0	0	0	0	0	0	0
1700081H04Rik	0.42	0	0	0	0	0	0	0	0	0	0	0	0	0	0	0	0	0	0
1700082M22Rik	1	2	0	0	0	0	0	1	0	0	1.22	0	0	0	0	0	0.78	0	0
1700083H02Rik	0.63	0	0	0	0	0	0	0	0	0	0	0	0	0	0	0	0	0	0
1700084C06Rik	1	1	0	0	0	0	0	0	0	0	0.22	0	0	0	0	0	0	0	0
1700084F23Rik	1	0	0	0	0	0	0	0	0	0	0	0	0	0	0	0	0	0	0
1700084J12Rik	1	0	0	0	0	0	0	0	0	0	0	0	0	0	0	0	0	0	0
1700084M14Rik	0.65	0	0	0	0	0	0	0	0	0	0	0	0	0	0	0	0	0	0
1700085C21Rik	1	0	0	0	0	0	0	0	0	0	0	0	0	0	0	0	0	0	0
1700086D15Rik	1	0	1	0	1	0	0	0	0	0	0	0.67	0	0.67	0	0	0	0	0
1700087M22Rik	1	0	0	0	0	0	0	0	0	0	0	0	0	0	0	0	0	0	0
1700091H14Rik	1	0	0	0	0	0	0	0	0	0	0	0	0	0	0	0	0	0	0
1700092C02Rik	1	0	0	0	0	0	0	0	0	0	0	0	0	0	0	0	0	0	0
1700092C10Rik	1	0	0	0	0	0	0	0	0	0	0	0	0	0	0	0	0	0	0
1700092C17Rik	0.42	0	0	0	0	0	0	0	0	0	0	0	0	0	0	0	0	0	0
1700092E19Rik	1	0	0	0	0	0	0	0	0	0	0	0	0	0	0	0	0	0	0
1700092K14Rik	1	0	0	1	0	0	0	0	0	0	0	0	0.89	0	0	0	0	0	0
1700092M07Rik	1	0	0	0	0	0	0	0	0	0	0	0	0	0	0	0	0	0	0
1700093J21Rik	0.42	0	0	1	0	0	0	0	0	1	0	0	0.89	0	0	0	0	0	1
1700094J05Rik	1	0	0	0	0	1	0	0	0	0	0	0	0	0	0.33	0	0	0	0
1700094M24Rik	1	0	0	0	0	0	0	0	0	0	0	0	0	0	0	0	0	0	0
1700095A13Rik	1	0	0	0	0	0	0	0	0	1	0	0	0	0	0	0	0	0	1
1700095A21Rik	1	0	0	0	0	0	0	0	0	0	0	0	0	0	0	0	0	0	0
1700095B10Rik	1	0	0	0	0	0	0	0	0	0	0	0	0	0	0	0	0	0	0
1700095J07Rik	1	0	0	0	0	0	0	1	0	0	0	0	0	0	0	0	0.89	0	0
1700095J12Rik	1	0	0	0	0	0	0	0	0	0	0	0	0	0	0	0	0	0	0
1700095K22Rik	1	0	0	0	0	0	0	0	0	0	0	0	0	0	0	0	0	0	0
1700096J18Rik	0.61	0	0	0	0	0	0	0	0	0	0	0	0	0	0	0	0	0	0
1700096K18Rik	1	0	0	0	0	0	0	0	0	0	0	0	0	0	0	0	0	0	0
1700097M23Rik	0.42	0	0	0	0	0	0	0	0	0	0	0	0	0	0	0	0	0	0
1700097N02Rik	1	0	0	0	0	1	0	0	0	0	0	0	0	0	0.33	0	0	0	0
1700099I09Rik	1	0	0	0	0	0	0	0	0	0	0	0	0	0	0	0	0	0	0
1700100L14Rik	1	0	0	1	0	0	0	0	0	0	0	0	0.89	0	0	0	0	0	0
1700101I19Rik	1	0	0	0	0	0	0	0	0	0	0	0	0	0	0	0	0	0	0
1700101O22Rik	0.63	0	0	0	0	0	0	0	0	0	0	0	0	0	0	0	0	0	0
1700102F20Rik	1	0	0	0	0	0	0	0	0	0	0	0	0	0	0	0	0	0	0
1700104B16Rik	1	0	0	0	0	0	0	0	0	0	0	0	0	0	0	0	0	0	0
1700105P06Rik	1	0	0	0	0	0	0	0	0	0	0	0	0	0	0	0	0	0	0
1700108F19Rik	1	0	1	0	0	0	0	0	0	0	0	0.67	0	0	0	0	0	0	0
1700108J01Rik	1	0	0	0	0	0	0	0	0	0	0	0	0	0	0	0	0	0	0
1700108N11Rik	1	0	0	0	0	0	0	0	0	0	0	0	0	0	0	0	0	0	0
1700109G14Rik	0.42	0	0	0	0	0	0	0	0	0	0	0	0	0	0	0	0	0	0
1700109G15Rik	1	0	0	0	0	0	0	0	0	0	0	0	0	0	0	0	0	0	0
1700109I08Rik	0.27	0	0	0	0	0	0	0	0	0	0	0	0	0	0	0	0	0	0
1700109K24Rik	0.42	0	0	0	0	0	2	0	0	0	0	0	0	0	0	1.11	0	0	0
1700110I01Rik	1	0	0	0	1	0	0	0	0	0	0	0	0	0.67	0	0	0	0	0
1700110I07Rik	1	0	0	0	0	0	0	0	0	0	0	0	0	0	0	0	0	0	0
1700110K17Rik	1	0	0	1	0	0	0	0	0	0	0	0	0.89	0	0	0	0	0	0
1700111E14Rik	0.42	0	0	0	0	0	0	0	0	0	0	0	0	0	0	0	0	0	0
1700111N16Rik	1	0	0	0	0	0	0	0	0	0	0	0	0	0	0	0	0	0	0
1700112H15Rik	1	0	0	0	0	0	0	0	0	0	0	0	0	0	0	0	0	0	0
1700112J05Rik	1	0	0	0	0	0	0	0	0	0	0	0	0	0	0	0	0	0	0
1700112K13Rik	1	0	0	0	0	0	0	0	0	0	0	0	0	0	0	0	0	0	0
1700113B19Rik	1	0	0	0	0	0	0	0	0	0	0	0	0	0	0	0	0	0	0
1700116B05Rik	0.42	0	0	0	0	0	0	0	1	0	0	0	0	0	0	0	0	0.44	0
1700119H24Rik	1	0	0	0	0	0	0	0	0	0	0	0	0	0	0	0	0	0	0
1700119I11Rik	0.42	0	0	0	0	0	0	0	0	0	0	0	0	0	0	0	0	0	0
1700120B22Rik	0.69	0	0	0	1	0	1	0	0	0	0	0	0	0.67	0	0.11	0	0	0
1700120C14Rik	1	0	0	0	0	2	0	0	1	0	0	0	0	0	1.33	0	0	0.44	0
1700120C18Rik	1	0	0	0	0	0	0	0	0	0	0	0	0	0	0	0	0	0	0
1700120E14Rik	1	0	0	0	0	0	0	0	0	0	0	0	0	0	0	0	0	0	0
1700120G07Rik	1	0	0	0	0	0	0	0	0	0	0	0	0	0	0	0	0	0	0
1700120G11Rik	1	0	0	0	0	0	0	0	0	0	0	0	0	0	0	0	0	0	0
1700120K04Rik	0.42	0	0	0	0	0	0	0	0	0	0	0	0	0	0	0	0	0	0
1700120O09Rik	1	0	0	0	0	0	0	0	0	0	0	0	0	0	0	0	0	0	0
1700121C08Rik	1	0	0	0	0	0	0	0	0	0	0	0	0	0	0	0	0	0	0
1700121L03Rik	1	0	0	0	0	0	0	0	0	0	0	0	0	0	0	0	0	0	0
1700121L16Rik	1	0	0	0	0	0	0	0	0	0	0	0	0	0	0	0	0	0	0
1700121N20Rik	1	0	0	0	0	0	0	0	0	0	0	0	0	0	0	0	0	0	0
1700122D07Rik	0.42	0	0	0	0	0	0	0	0	0	0	0	0	0	0	0	0	0	0
1700122E12Rik	0.42	1	0	0	0	0	0	0	1	0	0.22	0	0	0	0	0	0	0.44	0
1700122O11Rik	1	0	0	0	0	0	0	0	0	0	0	0	0	0	0	0	0	0	0
1700123K08Rik	0.42	0	1	1	0	0	0	0	0	0	0	0.67	0.89	0	0	0	0	0	0
1700123L14Rik	1	0	0	0	0	0	0	0	0	0	0	0	0	0	0	0	0	0	0
1700123O12Rik	1	0	0	0	0	0	0	0	0	0	0	0	0	0	0	0	0	0	0
1700124L16Rik	1	1	0	0	0	0	0	1	0	0	0.22	0	0	0	0	0	0.89	0	0
1700125G02Rik	1	0	0	0	0	0	0	0	0	0	0	0	0	0	0	0	0	0	0
1700125H03Rik	1	1	0	0	0	0	0	0	0	0	0.22	0	0	0	0	0	0	0	0
1700126A01Rik	0.03	0	0	0	0	0	0	0	0	0	0	0	0	0	0	0	0	0	0
1700126G02Rik	1	0	0	0	0	0	0	0	0	0	0	0	0	0	0	0	0	0	0
1700126H18Rik	0.42	0	0	0	0	0	0	0	0	0	0	0	0	0	0	0	0	0	0
1700128A07Rik	1	0	0	0	0	0	0	0	0	0	0	0	0	0	0	0	0	0	0
1700128E19Rik	1	0	0	1	0	0	0	0	0	0	0	0	0.89	0	0	0	0	0	0
1700128F08Rik	0.28	0	0	0	0	0	0	0	0	0	0	0	0	0	0	0	0	0	0
1700129C05Rik	0.53	0	0	0	0	0	0	0	0	0	0	0	0	0	0	0	0	0	0
1700129L04Rik	1	0	0	0	0	0	0	0	0	0	0	0	0	0	0	0	0	0	0
1810006J02Rik	1	0	0	0	0	0	0	0	0	0	0	0	0	0	0	0	0	0	0
1810007C17Rik	1	0	0	0	0	0	0	0	0	0	0	0	0	0	0	0	0	0	0
1810007D17Rik	1	0	0	0	0	0	0	0	0	0	0	0	0	0	0	0	0	0	0
1810008B01Rik	1	0	0	0	0	0	0	0	0	0	0	0	0	0	0	0	0	0	0
1810008I18Rik	1	1	0	0	0	0	0	0	0	0	0.22	0	0	0	0	0	0	0	0
1810009J06Rik	1	0	0	0	0	0	0	0	0	0	0	0	0	0	0	0	0	0	0
1810010D01Rik	1	0	1	0	0	0	0	0	0	0	0	0.67	0	0	0	0	0	0	0
1810011O10Rik	1	0	0	0	0	0	0	0	0	0	0	0	0	0	0	0	0	0	0
1810012K08Rik	1	1	0	0	0	0	0	0	0	0	0.22	0	0	0	0	0	0	0	0
1810017P11Rik	1	0	0	0	0	0	0	0	0	0	0	0	0	0	0	0	0	0	0
1810018F18Rik	0.58	0	0	0	0	0	0	0	0	0	0	0	0	0	0	0	0	0	0
1810020O05Rik	1	0	1	0	0	0	0	1	0	0	0	0.67	0	0	0	0	0.89	0	0
1810041H14Rik	0.09	0	0	0	0	0	0	2	0	0	0	0	0	0	0	0	1.89	0	0
1810046K07Rik	1	0	0	1	0	0	0	0	0	0	0	0	0.89	0	0	0	0	0	0
1810053B23Rik	1	1	0	0	0	0	0	0	0	0	0.22	0	0	0	0	0	0	0	0
1810059C17Rik	0.51	0	0	0	0	0	0	0	0	0	0	0	0	0	0	0	0	0	0
1810063I02Rik	1	0	0	1	0	0	0	1	0	0	0	0	0.89	0	0	0	0.89	0	0
1810064F22Rik	0.94	0	0	0	0	0	0	0	0	0	0	0	0	0	0	0	0	0	0
1810065E05Rik	0.42	0	0	0	0	0	0	0	0	0	0	0	0	0	0	0	0	0	0
2010001K21Rik	0.8	0	1	0	0	0	0	0	0	1	0	0.67	0	0	0	0	0	0	1
2010003K11Rik	1	1	0	0	0	0	0	0	0	1	0.22	0	0	0	0	0	0	0	1
2010005H15Rik	1	0	0	1	0	0	0	0	0	0	0	0	0.89	0	0	0	0	0	0
2010008C14Rik	1	0	0	0	0	0	0	0	0	0	0	0	0	0	0	0	0	0	0
2010009K17Rik	1	0	0	0	0	0	0	0	0	0	0	0	0	0	0	0	0	0	0
2010010A06Rik	0.42	0	0	0	0	0	0	0	0	0	0	0	0	0	0	0	0	0	0
2010013B24Rik	1	1	0	0	0	0	0	0	0	0	0.22	0	0	0	0	0	0	0	0
2010015M23Rik	1	0	0	0	0	0	0	0	0	0	0	0	0	0	0	0	0	0	0
2010103J01Rik	1	0	0	0	0	0	0	0	0	0	0	0	0	0	0	0	0	0	0
2010106C02Rik	1	0	0	0	0	0	0	0	0	0	0	0	0	0	0	0	0	0	0
2010106E10Rik	1	0	0	0	0	0	0	0	0	0	0	0	0	0	0	0	0	0	0
2010109I03Rik	1	0	0	0	0	0	0	0	0	0	0	0	0	0	0	0	0	0	0
2010109P13Rik	1	0	0	0	0	0	0	0	0	0	0	0	0	0	0	0	0	0	0
2010110E17Rik	0.42	0	0	0	0	0	0	0	0	0	0	0	0	0	0	0	0	0	0
2010110G14Rik	1	0	0	0	0	0	0	0	0	0	0	0	0	0	0	0	0	0	0
2010300F17Rik	0.42	0	0	0	0	0	0	0	0	0	0	0	0	0	0	0	0	0	0
2010308F09Rik	0.72	0	0	0	0	0	0	0	0	0	0	0	0	0	0	0	0	0	0
2010309G21Rik	1	0	0	0	0	0	0	0	0	0	0	0	0	0	0	0	0	0	0
2010320M18Rik	0.42	0	0	0	0	0	0	0	0	0	0	0	0	0	0	0	0	0	0
2010320O07Rik	0.1	0	0	0	0	0	0	0	0	0	0	0	0	0	0	0	0	0	0
2200002A13Rik	0.41	0	0	0	0	0	0	0	0	0	0	0	0	0	0	0	0	0	0
2200002J24Rik	1	0	0	0	0	0	0	0	0	0	0	0	0	0	0	0	0	0	0
2200007N16Rik	1	0	0	0	0	0	0	0	0	0	0	0	0	0	0	0	0	0	0
2210010C04Rik	0.39	0	0	0	0	0	0	0	0	0	0	0	0	0	0	0	0	0	0
2210011K15Rik	0.62	1	0	0	0	0	0	0	1	0	0.22	0	0	0	0	0	0	0.44	0
2210017I01Rik	0.63	0	0	0	0	0	0	0	1	0	0	0	0	0	0	0	0	0.44	0
2210019I11Rik	0.42	0	0	0	0	0	0	0	0	0	0	0	0	0	0	0	0	0	0
2210406H18Rik	0.42	0	0	0	0	0	0	0	0	0	0	0	0	0	0	0	0	0	0
2210407C18Rik	0.42	0	0	0	0	0	0	0	0	0	0	0	0	0	0	0	0	0	0
2210409E12Rik	1	0	0	0	0	0	0	0	0	0	0	0	0	0	0	0	0	0	0
2210411M09Rik	0.06	0	0	0	0	0	0	0	0	0	0	0	0	0	0	0	0	0	0
2210412B16Rik	0.63	0	0	0	0	0	0	0	0	0	0	0	0	0	0	0	0	0	0
2210414B05Rik	1	0	0	0	0	0	0	0	0	0	0	0	0	0	0	0	0	0	0
2210417A02Rik	1	0	0	0	0	0	0	0	0	0	0	0	0	0	0	0	0	0	0
2210420H20Rik	0.42	0	0	0	0	0	0	0	0	0	0	0	0	0	0	0	0	0	0
2300002M23Rik	1	1	0	0	0	0	0	0	0	0	0.22	0	0	0	0	0	0	0	0
2300003K06Rik	1	0	0	0	0	0	0	0	0	0	0	0	0	0	0	0	0	0	0
2310001K20Rik	1	0	0	0	0	0	0	0	0	0	0	0	0	0	0	0	0	0	0
2310002L09Rik	0.42	1	0	0	0	2	0	0	0	0	0.22	0	0	0	1.33	0	0	0	0
2310003L06Rik	1	0	0	0	0	0	1	0	0	0	0	0	0	0	0	0.11	0	0	0
2310005A03Rik	0.58	0	0	0	0	0	0	0	0	0	0	0	0	0	0	0	0	0	0
2310007B03Rik	1	0	0	0	0	0	0	0	0	0	0	0	0	0	0	0	0	0	0
2310008N11Rik	1	0	0	0	0	0	0	0	0	0	0	0	0	0	0	0	0	0	0
2310015D24Rik	1	0	0	0	0	0	0	0	0	0	0	0	0	0	0	0	0	0	0
2310015K22Rik	1	0	0	0	0	0	0	1	0	0	0	0	0	0	0	0	0.89	0	0
2310016D03Rik	1	1	0	0	0	0	0	0	2	0	0.22	0	0	0	0	0	0	1.44	0
2310016D23Rik	1	0	0	0	0	0	0	0	0	0	0	0	0	0	0	0	0	0	0
2310016G11Rik	1	2	0	0	0	0	0	0	0	1	1.22	0	0	0	0	0	0	0	1
2310020H05Rik	1	0	0	0	0	0	0	0	0	0	0	0	0	0	0	0	0	0	0
2310026I22Rik	1	0	0	0	0	0	0	0	2	0	0	0	0	0	0	0	0	1.44	0
2310030A07Rik	1	0	0	0	0	0	0	0	0	0	0	0	0	0	0	0	0	0	0
2310031A07Rik	1	0	0	0	0	0	0	0	0	0	0	0	0	0	0	0	0	0	0
2310034C09Rik	1	0	0	0	0	0	0	0	0	0	0	0	0	0	0	0	0	0	0
2310034G01Rik	1	0	0	0	0	0	0	0	0	0	0	0	0	0	0	0	0	0	0
2310039H08Rik	1	0	0	0	0	0	0	0	0	0	0	0	0	0	0	0	0	0	0
2310039L15Rik	1	0	0	0	0	0	0	0	0	0	0	0	0	0	0	0	0	0	0
2310040G07Rik	1	0	0	0	0	0	0	0	0	0	0	0	0	0	0	0	0	0	0
2310043L19Rik	0.58	0	0	0	0	0	1	0	0	1	0	0	0	0	0	0.11	0	0	1
2310043M15Rik	0.42	0	0	0	0	0	0	0	0	0	0	0	0	0	0	0	0	0	0
2310043O21Rik	1	0	0	0	0	0	0	0	0	0	0	0	0	0	0	0	0	0	0
2310043P16Rik	1	0	0	0	0	0	0	0	0	0	0	0	0	0	0	0	0	0	0
2310044K18Rik	1	0	0	0	0	0	0	0	0	0	0	0	0	0	0	0	0	0	0
2310046K23Rik	1	0	0	0	0	0	0	0	0	0	0	0	0	0	0	0	0	0	0
2310047D07Rik	1	1	0	0	1	0	0	0	0	0	0.22	0	0	0.67	0	0	0	0	0
2310050C09Rik	1	0	0	0	0	0	0	0	0	0	0	0	0	0	0	0	0	0	0
2310057J18Rik	1	0	0	0	0	0	0	0	0	0	0	0	0	0	0	0	0	0	0
2310057N15Rik	1	0	0	0	0	0	0	0	0	0	0	0	0	0	0	0	0	0	0
2310061N02Rik	0.28	0	0	0	0	0	0	0	0	0	0	0	0	0	0	0	0	0	0
2310068J16Rik	1	0	0	0	0	0	0	0	0	0	0	0	0	0	0	0	0	0	0
2310074N15Rik	0.42	0	0	0	0	0	0	0	0	0	0	0	0	0	0	0	0	0	0
2310075C17Rik	1	0	0	0	0	0	0	0	0	0	0	0	0	0	0	0	0	0	0
2310079G19Rik	1	0	0	0	0	0	0	0	0	0	0	0	0	0	0	0	0	0	0
2310081O03Rik	0.48	0	0	0	0	0	0	0	0	0	0	0	0	0	0	0	0	0	0
2410003L11Rik	0.42	0	1	0	0	0	0	0	0	0	0	0.67	0	0	0	0	0	0	0
2410012E07Rik	1	0	0	0	0	0	0	0	0	0	0	0	0	0	0	0	0	0	0
2410017I17Rik	1	0	0	0	0	0	0	0	0	0	0	0	0	0	0	0	0	0	0
2410021H03Rik	1	0	0	0	0	0	0	0	0	0	0	0	0	0	0	0	0	0	0
2410022M11Rik	1	0	0	0	0	0	0	0	0	0	0	0	0	0	0	0	0	0	0
2410024N13Rik	0.42	0	0	0	0	0	0	0	0	0	0	0	0	0	0	0	0	0	0
2410137M14Rik	0.47	0	0	0	0	0	0	0	0	0	0	0	0	0	0	0	0	0	0
2410141K09Rik	1	0	0	0	0	0	0	0	0	0	0	0	0	0	0	0	0	0	0
2410152P15Rik	1	0	0	0	0	0	0	0	0	0	0	0	0	0	0	0	0	0	0
2510016D11Rik	0.42	0	0	0	0	0	0	0	0	0	0	0	0	0	0	0	0	0	0
2510017J16Rik	0.9	0	0	0	0	0	0	0	0	0	0	0	0	0	0	0	0	0	0
2510046G10Rik	1	0	0	0	0	0	0	0	0	0	0	0	0	0	0	0	0	0	0
2610001A08Rik	1	0	0	0	0	0	0	0	0	0	0	0	0	0	0	0	0	0	0
2610011E03Rik	1	0	0	0	0	0	0	0	0	0	0	0	0	0	0	0	0	0	0
2610012C04Rik	1	0	0	0	0	0	0	0	0	0	0	0	0	0	0	0	0	0	0
2610016A17Rik	1	0	0	0	0	0	0	0	0	0	0	0	0	0	0	0	0	0	0
2610020C07Rik	1	0	0	3	0	0	0	3	0	0	0	0	2.78	0	0	0	2.78	0	0
2610020F03Rik	1	0	0	0	0	0	0	0	0	0	0	0	0	0	0	0	0	0	0
2610024D14Rik	1	0	0	0	0	0	0	0	0	0	0	0	0	0	0	0	0	0	0
2610027F03Rik	1	0	0	0	0	0	0	0	0	0	0	0	0	0	0	0	0	0	0
2610028H24Rik	1	0	0	0	0	0	0	0	0	0	0	0	0	0	0	0	0	0	0
2610034O05Rik	1	0	0	0	0	0	0	0	0	0	0	0	0	0	0	0	0	0	0
2610105M22Rik	1	0	0	0	0	0	0	0	0	0	0	0	0	0	0	0	0	0	0
2610204G07Rik	0.53	0	0	0	0	0	0	0	0	0	0	0	0	0	0	0	0	0	0
2610300A13Rik	1	0	0	0	0	0	0	0	0	0	0	0	0	0	0	0	0	0	0
2610303G11Rik	1	0	0	0	0	0	0	0	0	0	0	0	0	0	0	0	0	0	0
2610306M01Rik	1	0	0	0	0	0	0	0	0	0	0	0	0	0	0	0	0	0	0
2610306O10Rik	1	0	0	0	0	0	0	0	0	0	0	0	0	0	0	0	0	0	0
2610509F24Rik	1	0	0	0	0	0	0	0	0	0	0	0	0	0	0	0	0	0	0
2610528J11Rik	1	0	0	0	0	0	0	0	0	0	0	0	0	0	0	0	0	0	0
2700012I20Rik	1	0	0	1	0	0	0	0	0	0	0	0	0.89	0	0	0	0	0	0
2700016F22Rik	1	0	0	0	0	0	2	0	0	0	0	0	0	0	0	1.11	0	0	0
2700029L08Rik	1	0	0	0	0	0	0	0	0	0	0	0	0	0	0	0	0	0	0
2700068H02Rik	0.42	0	0	0	1	0	0	2	0	0	0	0	0	0.67	0	0	1.89	0	0
2700078F05Rik	0.4	0	0	0	0	0	0	0	0	0	0	0	0	0	0	0	0	0	0
2700080J24Rik	1	0	0	0	0	0	0	0	0	0	0	0	0	0	0	0	0	0	0
2700089I24Rik	1	0	0	0	0	0	0	0	0	0	0	0	0	0	0	0	0	0	0
2810013P06Rik	1	0	0	0	0	0	0	0	0	0	0	0	0	0	0	0	0	0	0
2810047C21Rik1	1	1	0	0	0	0	0	0	0	0	0.22	0	0	0	0	0	0	0	0
2810402E24Rik	1	0	0	0	0	0	0	0	0	0	0	0	0	0	0	0	0	0	0
2810404F17Rik	0.83	0	0	0	0	0	0	0	0	0	0	0	0	0	0	0	0	0	0
2810404M03Rik	1	0	0	0	0	0	0	0	0	0	0	0	0	0	0	0	0	0	0
2810405F15Rik	1	0	0	0	0	0	0	0	0	0	0	0	0	0	0	0	0	0	0
2810405F17Rik	1	0	0	0	0	0	0	0	0	0	0	0	0	0	0	0	0	0	0
2810425M01Rik	1	3	3	6	1	1	3	3	3	5	2.22	2.78	5.56	0.67	0.44	2	2.78	2.44	6.56
2810428J06Rik	1	0	0	0	0	0	0	0	0	0	0	0	0	0	0	0	0	0	0
2810432F15Rik	1	0	0	0	0	0	0	0	0	0	0	0	0	0	0	0	0	0	0
2810442N19Rik	0.55	1	0	1	0	0	0	0	0	0	0.22	0	0.89	0	0	0	0	0	0
2810454H06Rik	1	0	0	0	0	0	0	0	0	0	0	0	0	0	0	0	0	0	0
2810471M01Rik	1	0	0	0	0	0	0	0	0	0	0	0	0	0	0	0	0	0	0
2900002M20Rik	1	0	0	0	0	0	0	0	0	0	0	0	0	0	0	0	0	0	0
2900018N21Rik	1	0	0	0	0	0	0	0	0	0	0	0	0	0	0	0	0	0	0
2900022M07Rik	0.63	0	0	0	0	0	0	0	0	0	0	0	0	0	0	0	0	0	0
2900027M19Rik	1	0	0	0	0	0	0	0	0	0	0	0	0	0	0	0	0	0	0
2900035J10Rik	1	0	0	0	0	0	0	0	0	0	0	0	0	0	0	0	0	0	0
2900037B21Rik	1	0	0	0	0	0	0	0	0	0	0	0	0	0	0	0	0	0	0
2900042K21Rik	1	0	0	0	0	0	0	0	0	0	0	0	0	0	0	0	0	0	0
2900060B14Rik	1	0	0	0	0	0	0	0	0	0	0	0	0	0	0	0	0	0	0
2900064F13Rik	0.77	0	0	0	0	0	0	0	0	0	0	0	0	0	0	0	0	0	0
2900064K03Rik	1	0	0	0	0	0	0	0	0	0	0	0	0	0	0	0	0	0	0
2900069G24Rik	1	0	0	0	0	0	0	0	0	0	0	0	0	0	0	0	0	0	0
2900072N19Rik	0.98	0	0	0	0	0	0	0	0	0	0	0	0	0	0	0	0	0	0
2900076G11Rik	1	0	0	0	0	0	0	0	0	0	0	0	0	0	0	0	0	0	0
2900089D17Rik	1	0	0	0	0	0	0	1	1	0	0	0	0	0	0	0	0.89	0.44	0
2900092C05Rik	1	0	0	0	0	0	0	0	0	0	0	0	0	0	0	0	0	0	0
2900092N22Rik	1	0	0	0	0	0	0	0	0	0	0	0	0	0	0	0	0	0	0
2900092O11Rik	1	0	0	0	0	0	0	0	0	0	0	0	0	0	0	0	0	0	0
2900093K20Rik	1	0	0	0	0	0	0	0	0	0	0	0	0	0	0	0	0	0	0
2900097C17Rik	0.42	0	0	0	0	0	0	0	0	0	0	0	0	0	0	0	0	0	0
3010003L21Rik	0.42	0	0	0	0	0	0	0	0	0	0	0	0	0	0	0	0	0	0
3100002H09Rik	1	0	0	0	0	0	0	0	0	0	0	0	0	0	0	0	0	0	0
3100003L05Rik	0.54	0	0	0	0	0	0	0	0	0	0	0	0	0	0	0	0	0	0
3110004A20Rik	0.57	0	0	0	0	0	0	0	0	0	0	0	0	0	0	0	0	0	0
3110031N09Rik	1	0	0	0	0	0	0	0	0	0	0	0	0	0	0	0	0	0	0
3110062G12Rik	1	0	0	0	0	0	0	0	0	0	0	0	0	0	0	0	0	0	0
3110079O15Rik	1	0	0	0	0	0	0	0	0	0	0	0	0	0	0	0	0	0	0
3110080E11Rik	1	0	0	0	0	0	0	0	0	0	0	0	0	0	0	0	0	0	0
3110080O07Rik	0.42	0	0	0	0	0	0	0	0	0	0	0	0	0	0	0	0	0	0
3110099E03Rik	1	0	0	0	0	1	0	0	0	0	0	0	0	0	0.44	0	0	0	0
3222401L13Rik	1	0	0	0	0	0	0	0	0	0	0	0	0	0	0	0	0	0	0
3300002A11Rik	1	0	0	0	0	0	0	0	0	0	0	0	0	0	0	0	0	0	0
3300005D01Rik	1	1	0	0	0	0	0	0	0	0	0.22	0	0	0	0	0	0	0	0
3830417A13Rik	1	0	0	0	0	0	0	0	0	0	0	0	0	0	0	0	0	0	0
3830422I06Rik	0.15	0	0	0	0	0	0	0	0	0	0	0	0	0	0	0	0	0	0
4632404M16Rik	1	0	0	0	0	0	0	0	0	0	0	0	0	0	0	0	0	0	0
4632415L05Rik	1	0	0	0	0	0	0	0	0	0	0	0	0	0	0	0	0	0	0
4632432E15Rik	0.23	0	0	0	0	0	0	0	0	0	0	0	0	0	0	0	0	0	0
4633401B06Rik	1	0	0	0	0	0	0	0	0	0	0	0	0	0	0	0	0	0	0
4731419I09Rik	0.81	0	0	0	0	0	0	0	0	0	0	0	0	0	0	0	0	0	0
4732416N19Rik	1	0	0	0	0	0	0	0	0	0	0	0	0	0	0	0	0	0	0
4732419C18Rik	1	0	0	1	0	0	0	0	1	0	0	0	0.89	0	0	0	0	0.44	0
4732463B04Rik	0.93	0	0	0	0	0	0	0	0	0	0	0	0	0	0	0	0	0	0
4732465J04Rik	1	0	0	0	2	0	0	1	0	0	0	0	0	1.78	0	0	0.89	0	0
4732490B19Rik	1	0	2	0	0	0	0	0	0	0	0	1.89	0	0	0	0	0	0	0
4732496C06Rik	1	0	0	0	0	0	0	0	0	0	0	0	0	0	0	0	0	0	0
4833403J16Rik	1	0	0	0	0	0	0	0	0	0	0	0	0	0	0	0	0	0	0
4833404L02Rik	1	0	0	0	0	0	0	0	0	0	0	0	0	0	0	0	0	0	0
4833407H14Rik	1	0	0	1	0	0	0	0	0	0	0	0	0.89	0	0	0	0	0	0
4833412C05Rik	0.08	1	0	0	0	0	2	0	0	0	0.22	0	0	0	0	1.11	0	0	0
4833412K13Rik	1	0	0	0	0	0	0	0	0	0	0	0	0	0	0	0	0	0	0
4833413E03Rik	1	0	1	0	0	0	0	3	0	0	0	0.67	0	0	0	0	2.78	0	0
4833413G10Rik	1	0	0	0	0	0	0	0	0	0	0	0	0	0	0	0	0	0	0
4833418N17Rik	1	0	0	0	0	0	0	0	0	0	0	0	0	0	0	0	0	0	0
4833421G17Rik	1	0	0	0	0	0	0	0	0	0	0	0	0	0	0	0	0	0	0
4833421K07Rik	1	0	0	0	0	0	0	0	0	0	0	0	0	0	0	0	0	0	0
4833427F10Rik	0.32	0	0	0	0	0	0	0	1	0	0	0	0	0	0	0	0	0.44	0
4833427G06Rik	0.12	0	0	0	0	0	0	0	0	0	0	0	0	0	0	0	0	0	0
4833428L15Rik	1	0	0	0	0	0	0	0	0	0	0	0	0	0	0	0	0	0	0
4921501E09Rik	1	0	0	0	0	0	0	0	0	0	0	0	0	0	0	0	0	0	0
4921504E06Rik	1	0	0	0	0	0	0	0	0	0	0	0	0	0	0	0	0	0	0
4921507G05Rik	1	2	0	0	0	0	0	0	0	0	1.33	0	0	0	0	0	0	0	0
4921508D12Rik	1	0	0	0	0	0	0	0	0	0	0	0	0	0	0	0	0	0	0
4921508M14Rik	1	0	0	0	0	0	0	0	0	0	0	0	0	0	0	0	0	0	0
4921509A06Rik	1	0	0	0	0	0	0	0	0	0	0	0	0	0	0	0	0	0	0
4921509C19Rik	1	0	0	0	0	0	0	0	0	0	0	0	0	0	0	0	0	0	0
4921511C10Rik	0.62	0	0	0	0	0	0	0	0	0	0	0	0	0	0	0	0	0	0
4921511C20Rik	1	0	0	0	0	0	0	0	0	0	0	0	0	0	0	0	0	0	0
4921511E07Rik	0.16	0	0	0	0	0	0	0	0	0	0	0	0	0	0	0	0	0	0
4921511H03Rik	1	0	0	0	0	0	0	0	0	0	0	0	0	0	0	0	0	0	0
4921511M17Rik	1	0	0	0	0	0	0	0	0	0	0	0	0	0	0	0	0	0	0
4921513D11Rik	1	0	0	1	0	0	0	1	0	0	0	0	0.89	0	0	0	0.89	0	0
4921513I03Rik	1	0	0	0	0	0	0	0	0	0	0	0	0	0	0	0	0	0	0
4921513I08Rik	1	0	1	0	0	0	0	0	0	0	0	0.67	0	0	0	0	0	0	0
4921514A10Rik	0.63	0	0	0	0	0	0	0	0	0	0	0	0	0	0	0	0	0	0
4921515E04Rik	0.42	0	0	0	0	0	0	0	0	0	0	0	0	0	0	0	0	0	0
4921517D22Rik	1	0	0	0	2	0	0	0	0	1	0	0	0	1.89	0	0	0	0	1
4921518K17Rik	1	0	0	0	0	0	0	0	0	0	0	0	0	0	0	0	0	0	0
4921521D15Rik	0.42	0	0	0	0	0	0	0	0	0	0	0	0	0	0	0	0	0	0
4921523L03Rik	1	0	0	0	0	0	0	0	0	0	0	0	0	0	0	0	0	0	0
4921524L21Rik	1	0	0	0	0	0	0	0	0	0	0	0	0	0	0	0	0	0	0
4921527H02Rik_1	0.46	0	0	0	0	0	0	0	0	0	0	0	0	0	0	0	0	0	0
4921527H02Rik_2	0.22	0	0	0	0	0	0	0	0	0	0	0	0	0	0	0	0	0	0
4921529L05Rik	1	0	0	0	0	0	0	0	0	0	0	0	0	0	0	0	0	0	0
4921530L21Rik	1	0	0	0	0	1	0	0	0	0	0	0	0	0	0.44	0	0	0	0
4921534H16Rik	1	0	0	0	0	0	1	0	0	0	0	0	0	0	0	0.11	0	0	0
4921539E11Rik	1	0	0	0	0	0	0	0	0	0	0	0	0	0	0	0	0	0	0
4922502D21Rik	1	0	0	0	0	0	0	0	0	0	0	0	0	0	0	0	0	0	0
4922502N22Rik	1	0	0	0	0	0	0	0	0	0	0	0	0	0	0	0	0	0	0
4930401G09Rik	0.58	0	0	0	0	0	0	0	0	0	0	0	0	0	0	0	0	0	0
4930401O10Rik	0.24	0	0	0	0	0	0	0	0	0	0	0	0	0	0	0	0	0	0
4930401O12Rik	1	0	0	0	0	0	0	0	0	0	0	0	0	0	0	0	0	0	0
4930402C01Rik	0.58	0	1	0	0	0	0	0	0	0	0	0.67	0	0	0	0	0	0	0
4930402F06Rik	0.42	0	0	0	0	0	0	0	0	0	0	0	0	0	0	0	0	0	0
4930402F11Rik	1	0	0	0	0	0	0	0	0	0	0	0	0	0	0	0	0	0	0
4930402H05Rik	1	0	0	0	0	0	0	0	0	0	0	0	0	0	0	0	0	0	0
4930402K13Rik	1	0	0	0	0	0	0	0	0	0	0	0	0	0	0	0	0	0	0
4930403D09Rik	0.42	0	0	0	0	0	0	0	0	0	0	0	0	0	0	0	0	0	0
4930403P22Rik	0.49	0	0	0	0	0	0	0	0	0	0	0	0	0	0	0	0	0	0
4930404A12Rik	1	0	0	0	0	0	0	0	0	0	0	0	0	0	0	0	0	0	0
4930404H24Rik	0.5	0	0	0	0	0	0	0	0	0	0	0	0	0	0	0	0	0	0
4930404I05Rik	1	0	0	0	0	0	0	0	0	1	0	0	0	0	0	0	0	0	1
4930405D11Rik	0.6	0	0	0	0	0	0	0	0	0	0	0	0	0	0	0	0	0	0
4930405G09Rik	1	0	0	0	0	0	0	0	0	0	0	0	0	0	0	0	0	0	0
4930405H06Rik	1	0	0	0	0	0	0	0	0	0	0	0	0	0	0	0	0	0	0
4930405L22Rik	1	0	0	0	0	0	0	0	0	0	0	0	0	0	0	0	0	0	0
4930405N21Rik	0.42	0	0	0	0	0	0	0	0	0	0	0	0	0	0	0	0	0	0
4930405O22Rik	1	0	0	0	0	0	0	0	0	0	0	0	0	0	0	0	0	0	0
4930406D18Rik	1	0	0	0	0	0	0	0	0	0	0	0	0	0	0	0	0	0	0
4930407G08Rik	1	0	0	0	0	0	1	0	0	0	0	0	0	0	0	0.11	0	0	0
4930407I10Rik	1	0	0	2	0	0	2	0	0	0	0	0	1.89	0	0	1.11	0	0	0
4930408K08Rik	0.42	0	0	0	0	0	0	0	0	1	0	0	0	0	0	0	0	0	1
4930408O17Rik	1	0	0	0	0	0	0	0	0	0	0	0	0	0	0	0	0	0	0
4930412B13Rik	1	0	0	0	0	0	0	0	0	0	0	0	0	0	0	0	0	0	0
4930412E21Rik	1	0	0	0	0	0	0	0	0	0	0	0	0	0	0	0	0	0	0
4930412F09Rik	1	0	0	0	0	0	0	0	0	0	0	0	0	0	0	0	0	0	0
4930412F12Rik	1	0	0	0	0	0	0	0	0	0	0	0	0	0	0	0	0	0	0
4930412L05Rik	1	0	0	0	0	0	0	1	0	0	0	0	0	0	0	0	0.89	0	0
4930412M03Rik	1	0	0	0	0	0	1	0	0	0	0	0	0	0	0	0.11	0	0	0
4930412O13Rik	1	0	0	0	0	0	0	0	0	0	0	0	0	0	0	0	0	0	0
4930413E15Rik	1	0	0	0	0	0	0	0	0	0	0	0	0	0	0	0	0	0	0
4930413G21Rik	0.63	0	0	0	0	0	0	0	0	0	0	0	0	0	0	0	0	0	0
4930415H17Rik	1	0	0	0	0	0	0	0	0	0	0	0	0	0	0	0	0	0	0
4930415L06Rik	0.42	0	0	0	0	0	0	0	0	0	0	0	0	0	0	0	0	0	0
4930415O20Rik	1	0	0	0	0	0	0	0	0	0	0	0	0	0	0	0	0	0	0
4930417O13Rik	1	0	0	0	0	0	0	0	0	0	0	0	0	0	0	0	0	0	0
4930417O22Rik	1	0	0	0	0	0	0	0	0	0	0	0	0	0	0	0	0	0	0
4930419G24Rik	1	0	0	0	0	0	0	0	0	0	0	0	0	0	0	0	0	0	0
4930420N18Rik	1	0	0	0	0	0	0	0	0	0	0	0	0	0	0	0	0	0	0
4930421C12Rik	1	0	0	0	0	0	0	0	0	0	0	0	0	0	0	0	0	0	0
4930421P07Rik	1	0	0	0	0	0	0	0	0	0	0	0	0	0	0	0	0	0	0
4930422M22Rik	1	0	0	0	1	0	0	0	0	0	0	0	0	0.78	0	0	0	0	0
4930423C22Rik	0.19	0	0	0	0	0	0	0	0	0	0	0	0	0	0	0	0	0	0
4930423M02Rik	1	0	0	0	0	0	0	0	0	0	0	0	0	0	0	0	0	0	0
4930425K10Rik	0.42	0	0	0	0	0	0	0	0	0	0	0	0	0	0	0	0	0	0
4930425L21Rik	0.42	0	0	0	0	0	0	0	0	0	0	0	0	0	0	0	0	0	0
4930425O10Rik	0.79	0	0	0	0	0	0	0	0	0	0	0	0	0	0	0	0	0	0
4930426D05Rik	1	0	0	0	0	0	0	0	2	0	0	0	0	0	0	0	0	1.44	0
4930428N03Rik	0.53	0	0	0	0	0	0	0	0	0	0	0	0	0	0	0	0	0	0
4930428O21Rik	1	0	0	0	0	0	0	0	0	1	0	0	0	0	0	0	0	0	1
4930429D17Rik	1	0	0	0	0	1	0	0	0	0	0	0	0	0	0.44	0	0	0	0
4930430A15Rik	1	0	0	0	0	0	0	0	0	0	0	0	0	0	0	0	0	0	0
4930430E12Rik	1	0	0	0	0	0	1	0	0	0	0	0	0	0	0	0.11	0	0	0
4930430O22Rik	1	0	0	0	0	0	0	0	0	0	0	0	0	0	0	0	0	0	0
4930431F12Rik	0.42	0	0	0	0	0	0	0	1	0	0	0	0	0	0	0	0	0.44	0
4930431L21Rik	1	0	0	0	0	0	0	0	0	0	0	0	0	0	0	0	0	0	0
4930431P03Rik	1	0	1	0	0	0	0	0	0	0	0	0.67	0	0	0	0	0	0	0
4930431P19Rik	1	0	0	0	0	0	0	0	0	0	0	0	0	0	0	0	0	0	0
4930432B10Rik	1	0	0	2	1	1	1	1	1	1	0	0	1.89	0.78	0.44	0.11	0.89	0.44	1
4930432H08Rik	1	0	0	0	0	0	0	0	0	0	0	0	0	0	0	0	0	0	0
4930432L08Rik	1	0	0	0	0	0	0	0	0	0	0	0	0	0	0	0	0	0	0
4930432M17Rik	1	0	0	0	0	0	0	0	0	0	0	0	0	0	0	0	0	0	0
4930433B08Rik	1	0	0	0	0	0	0	0	0	0	0	0	0	0	0	0	0	0	0
4930433I11Rik	1	0	0	0	0	0	0	0	0	0	0	0	0	0	0	0	0	0	0
4930433J02Rik	1	0	0	0	0	0	0	0	0	0	0	0	0	0	0	0	0	0	0
4930433N12Rik	1	0	0	0	0	0	0	0	0	0	0	0	0	0	0	0	0	0	0
4930434B07Rik	1	0	0	0	0	0	0	0	0	0	0	0	0	0	0	0	0	0	0
4930434O05Rik	1	0	0	0	0	0	0	0	0	0	0	0	0	0	0	0	0	0	0
4930435C17Rik	1	0	0	0	0	0	0	0	0	0	0	0	0	0	0	0	0	0	0
4930435E12Rik	1	0	0	0	0	0	0	0	0	0	0	0	0	0	0	0	0	0	0
4930435N07Rik	0.42	0	0	0	0	0	0	0	0	0	0	0	0	0	0	0	0	0	0
4930438E09Rik	0.6	0	0	0	0	0	0	0	0	0	0	0	0	0	0	0	0	0	0
4930439A04Rik	1	0	0	0	0	0	0	0	0	0	0	0	0	0	0	0	0	0	0
4930439D14Rik	1	0	0	0	0	0	0	0	0	0	0	0	0	0	0	0	0	0	0
4930440C22Rik	1	0	0	0	0	0	0	0	0	0	0	0	0	0	0	0	0	0	0
4930440I19Rik	1	0	0	0	0	0	0	0	0	0	0	0	0	0	0	0	0	0	0
4930441H08Rik	1	0	0	0	0	0	0	0	0	0	0	0	0	0	0	0	0	0	0
4930441J16Rik	0.42	0	0	0	0	0	0	0	0	0	0	0	0	0	0	0	0	0	0
4930442J19Rik	0.42	0	0	0	0	0	0	0	1	0	0	0	0	0	0	0	0	0.44	0
4930442L01Rik	1	0	0	0	0	0	0	0	0	0	0	0	0	0	0	0	0	0	0
4930442P19Rik	1	0	0	0	0	0	0	0	0	0	0	0	0	0	0	0	0	0	0
4930443G03Rik	1	0	0	0	0	0	0	0	0	0	0	0	0	0	0	0	0	0	0
4930444A19Rik	1	0	0	0	0	0	0	0	0	0	0	0	0	0	0	0	0	0	0
4930444E06Rik	1	0	1	0	0	0	0	0	0	0	0	0.67	0	0	0	0	0	0	0
4930444G20Rik	1	0	0	0	0	0	0	0	0	0	0	0	0	0	0	0	0	0	0
4930444M15Rik	0.43	0	0	0	0	0	0	0	0	0	0	0	0	0	0	0	0	0	0
4930445B16Rik	1	0	0	0	0	0	0	0	0	0	0	0	0	0	0	0	0	0	0
4930445N08Rik	1	0	0	0	0	0	0	0	0	0	0	0	0	0	0	0	0	0	0
4930447A16Rik	1	0	0	0	0	0	0	0	0	0	0	0	0	0	0	0	0	0	0
4930447C11Rik	1	0	0	0	0	0	0	0	0	0	0	0	0	0	0	0	0	0	0
4930447F04Rik	1	0	0	0	0	0	1	0	0	0	0	0	0	0	0	0.11	0	0	0
4930447F24Rik	1	0	0	0	0	0	0	0	0	0	0	0	0	0	0	0	0	0	0
4930447N08Rik	0.42	1	0	0	1	0	0	0	0	0	0.22	0	0	0.78	0	0	0	0	0
4930448A20Rik	1	0	0	0	0	0	0	0	0	0	0	0	0	0	0	0	0	0	0
4930448D08Rik	1	1	0	0	0	0	0	0	0	0	0.22	0	0	0	0	0	0	0	0
4930448E22Rik	1	0	0	0	0	0	1	0	0	0	0	0	0	0	0	0.11	0	0	0
4930448H16Rik	1	0	0	1	0	0	0	0	0	0	0	0	0.89	0	0	0	0	0	0
4930448I06Rik	1	0	0	0	0	0	0	0	0	0	0	0	0	0	0	0	0	0	0
4930448I18Rik	0.42	0	0	0	0	0	0	0	0	0	0	0	0	0	0	0	0	0	0
4930448K20Rik	1	0	0	0	0	0	0	0	0	0	0	0	0	0	0	0	0	0	0
4930449A18Rik	0.42	0	0	0	0	0	0	0	0	0	0	0	0	0	0	0	0	0	0
4930449E01Rik	0.98	0	0	0	0	0	0	0	0	0	0	0	0	0	0	0	0	0	0
4930449I04Rik	1	0	0	0	0	0	0	0	0	0	0	0	0	0	0	0	0	0	0
4930449I24Rik	0.42	0	0	0	0	0	0	0	0	0	0	0	0	0	0	0	0	0	0
4930451E10Rik	1	0	0	0	0	0	0	0	0	0	0	0	0	0	0	0	0	0	0
4930451I11Rik	0.42	0	0	0	0	0	0	0	0	0	0	0	0	0	0	0	0	0	0
4930452N14Rik	1	0	0	0	0	0	0	0	0	0	0	0	0	0	0	0	0	0	0
4930453H23Rik	0.42	0	0	0	0	0	1	0	0	0	0	0	0	0	0	0.11	0	0	0
4930453L07Rik	1	0	0	0	0	0	0	0	0	0	0	0	0	0	0	0	0	0	0
4930453O03Rik	0.14	0	0	0	0	0	0	0	0	0	0	0	0	0	0	0	0	0	0
4930455B14Rik	1	0	0	0	0	0	0	0	0	0	0	0	0	0	0	0	0	0	0
4930455D15Rik	1	1	0	0	0	0	0	0	0	0	0.22	0	0	0	0	0	0	0	0
4930455H04Rik	1	0	0	0	0	0	0	0	1	0	0	0	0	0	0	0	0	0.44	0
4930456G14Rik	1	0	0	0	0	0	0	0	0	0	0	0	0	0	0	0	0	0	0
4930456L15Rik	1	0	0	0	0	0	0	0	0	0	0	0	0	0	0	0	0	0	0
4930458B22Rik	1	0	0	0	0	0	0	0	0	0	0	0	0	0	0	0	0	0	0
4930459L07Rik	1	0	0	0	0	0	0	0	0	0	0	0	0	0	0	0	0	0	0
4930461C15Rik	1	0	0	0	0	0	0	0	0	0	0	0	0	0	0	0	0	0	0
4930463O16Rik	1	0	0	0	0	0	0	0	0	0	0	0	0	0	0	0	0	0	0
4930465I24Rik	1	0	0	0	0	0	0	0	0	0	0	0	0	0	0	0	0	0	0
4930465M20Rik	1	0	0	0	0	0	0	0	0	0	0	0	0	0	0	0	0	0	0
4930466I24Rik	1	0	0	0	0	0	0	0	0	0	0	0	0	0	0	0	0	0	0
4930467D21Rik	0.88	0	0	0	0	0	0	0	0	0	0	0	0	0	0	0	0	0	0
4930467E23Rik	1	0	0	0	0	0	0	0	0	0	0	0	0	0	0	0	0	0	0
4930467K11Rik	1	0	0	0	0	0	0	0	0	0	0	0	0	0	0	0	0	0	0
4930469B13Rik	1	0	0	0	0	0	0	0	0	3	0	0	0	0	0	0	0	0	3.67
4930469G21Rik	1	0	0	0	0	0	0	0	0	0	0	0	0	0	0	0	0	0	0
4930469K13Rik	1	0	0	0	0	0	0	0	0	0	0	0	0	0	0	0	0	0	0
4930470B04Rik	1	0	0	0	0	0	0	0	0	0	0	0	0	0	0	0	0	0	0
4930470O06Rik	1	0	0	0	0	0	0	0	0	0	0	0	0	0	0	0	0	0	0
4930470P17Rik	0.75	0	0	0	0	0	0	0	0	0	0	0	0	0	0	0	0	0	0
4930471C04Rik	0.42	0	0	0	0	1	0	0	0	0	0	0	0	0	0.44	0	0	0	0
4930471C06Rik	1	0	0	0	0	0	0	0	0	0	0	0	0	0	0	0	0	0	0
4930471D02Rik	1	0	0	0	0	0	0	0	0	0	0	0	0	0	0	0	0	0	0
4930473D10Rik	1	0	0	0	0	0	0	0	0	0	0	0	0	0	0	0	0	0	0
4930474B08Rik	1	0	0	0	0	0	0	0	0	0	0	0	0	0	0	0	0	0	0
4930474H06Rik	0.42	0	0	0	0	1	0	0	0	0	0	0	0	0	0.44	0	0	0	0
4930474N05Rik	1	0	1	0	0	0	0	0	0	0	0	0.67	0	0	0	0	0	0	0
4930477E14Rik	1	0	0	0	0	0	0	0	0	0	0	0	0	0	0	0	0	0	0
4930477O15Rik	0.08	0	0	0	0	0	0	0	0	0	0	0	0	0	0	0	0	0	0
4930478K11Rik	1	0	0	0	0	0	0	0	0	0	0	0	0	0	0	0	0	0	0
4930478M09Rik	1	0	0	0	0	0	0	0	0	0	0	0	0	0	0	0	0	0	0
4930478P22Rik	0.63	0	0	0	0	0	0	0	0	0	0	0	0	0	0	0	0	0	0
4930479D17Rik	1	0	0	4	0	0	0	2	0	0	0	0	3.67	0	0	0	1.89	0	0
4930480E11Rik	1	0	0	0	0	0	0	0	0	0	0	0	0	0	0	0	0	0	0
4930480G23Rik	0.42	0	0	1	0	0	0	0	0	0	0	0	0.89	0	0	0	0	0	0
4930480K02Rik	1	0	0	0	0	0	0	0	0	0	0	0	0	0	0	0	0	0	0
4930480K15Rik	0.52	0	1	0	0	1	0	0	0	0	0	0.67	0	0	0.44	0	0	0	0
4930483J18Rik	1	0	0	0	0	0	0	0	0	1	0	0	0	0	0	0	0	0	1
4930483K19Rik	0.42	0	0	0	0	0	0	0	0	0	0	0	0	0	0	0	0	0	0
4930483O08Rik	0.42	0	0	0	0	0	0	1	0	0	0	0	0	0	0	0	0.89	0	0
4930486I03Rik	0.42	0	0	0	0	0	0	0	0	0	0	0	0	0	0	0	0	0	0
4930486N12Rik	1	0	0	0	0	0	0	0	0	0	0	0	0	0	0	0	0	0	0
4930487D11Rik	1	0	0	0	0	0	0	0	0	0	0	0	0	0	0	0	0	0	0
4930488B22Rik	1	0	0	0	0	0	0	0	1	0	0	0	0	0	0	0	0	0.56	0
4930488N24Rik	1	0	0	0	0	0	0	0	0	0	0	0	0	0	0	0	0	0	0
4930500F04Rik	1	0	0	0	0	0	0	0	0	0	0	0	0	0	0	0	0	0	0
4930500L23Rik	1	0	1	0	0	0	0	0	0	0	0	0.67	0	0	0	0	0	0	0
4930500M09Rik	1	0	0	0	0	0	0	0	0	0	0	0	0	0	0	0	0	0	0
4930502C17Rik	1	0	0	0	0	0	0	0	0	0	0	0	0	0	0	0	0	0	0
4930503B20Rik	1	0	0	0	0	0	0	0	0	0	0	0	0	0	0	0	0	0	0
4930503E14Rik	1	0	0	0	0	0	0	0	0	0	0	0	0	0	0	0	0	0	0
4930503H13Rik	0.42	0	0	0	0	0	0	0	0	0	0	0	0	0	0	0	0	0	0
4930503O07Rik	1	0	0	0	0	0	0	0	0	0	0	0	0	0	0	0	0	0	0
4930504D19Rik	1	0	0	0	0	0	0	0	0	0	0	0	0	0	0	0	0	0	0
4930504O13Rik	1	0	0	0	0	0	0	0	0	0	0	0	0	0	0	0	0	0	0
4930505G20Rik	0.42	0	0	0	0	0	0	0	0	0	0	0	0	0	0	0	0	0	0
4930505K14Rik	0.42	0	0	0	0	0	0	0	1	0	0	0	0	0	0	0	0	0.56	0
4930505M18Rik	1	0	0	0	0	0	0	0	0	0	0	0	0	0	0	0	0	0	0
4930505O20Rik	1	0	2	0	0	0	0	0	0	0	0	1.89	0	0	0	0	0	0	0
4930507D10Rik	1	0	0	0	0	0	0	0	0	0	0	0	0	0	0	0	0	0	0
4930509E16Rik	1	0	0	0	0	0	0	1	0	0	0	0	0	0	0	0	0.89	0	0
4930509H03Rik	1	0	0	0	0	0	0	0	0	0	0	0	0	0	0	0	0	0	0
4930509J09Rik	0.39	0	0	0	0	0	0	0	0	0	0	0	0	0	0	0	0	0	0
4930509K18Rik	1	0	0	0	0	0	0	0	0	0	0	0	0	0	0	0	0	0	0
4930510E17Rik	1	0	0	0	0	0	0	0	0	0	0	0	0	0	0	0	0	0	0
4930511A02Rik	1	1	0	0	0	0	0	0	0	0	0.22	0	0	0	0	0	0	0	0
4930511E03Rik	1	0	0	0	0	0	0	0	0	0	0	0	0	0	0	0	0	0	0
4930511M18Rik	1	0	0	0	0	0	0	0	0	0	0	0	0	0	0	0	0	0	0
4930511O05Rik	1	0	0	0	0	0	0	0	0	0	0	0	0	0	0	0	0	0	0
4930512H18Rik	1	0	0	0	0	0	0	0	0	0	0	0	0	0	0	0	0	0	0
4930512M02Rik	1	0	0	0	0	0	0	0	0	0	0	0	0	0	0	0	0	0	0
4930512P04Rik	1	0	0	0	0	0	0	0	0	0	0	0	0	0	0	0	0	0	0
4930513D17Rik	1	0	1	0	0	0	0	0	1	0	0	0.67	0	0	0	0	0	0.56	0
4930513N20Rik	1	0	0	0	0	0	0	0	0	0	0	0	0	0	0	0	0	0	0
4930513O06Rik	1	0	0	0	0	0	0	0	0	0	0	0	0	0	0	0	0	0	0
4930515B02Rik	0.42	0	0	0	0	0	0	0	0	0	0	0	0	0	0	0	0	0	0
4930515G01Rik	1	0	0	0	0	0	0	0	0	0	0	0	0	0	0	0	0	0	0
4930515G13Rik	1	0	0	0	0	0	0	0	0	0	0	0	0	0	0	0	0	0	0
4930515G16Rik	0.44	0	0	0	0	0	0	0	0	0	0	0	0	0	0	0	0	0	0
4930515L19Rik	0.42	0	0	0	0	0	0	0	0	0	0	0	0	0	0	0	0	0	0
4930516K23Rik	1	0	0	0	0	0	0	0	0	0	0	0	0	0	0	0	0	0	0
4930517E11Rik	1	0	0	0	0	0	0	0	0	0	0	0	0	0	0	0	0	0	0
4930517G19Rik	0.42	0	0	0	0	0	0	0	0	0	0	0	0	0	0	0	0	0	0
4930517J16Rik	0.42	0	0	0	0	0	0	0	0	0	0	0	0	0	0	0	0	0	0
4930517L18Rik	1	0	0	0	0	0	0	0	0	0	0	0	0	0	0	0	0	0	0
4930518C09Rik	1	0	0	0	0	0	0	0	0	0	0	0	0	0	0	0	0	0	0
4930518I15Rik	1	0	0	0	0	0	0	0	0	0	0	0	0	0	0	0	0	0	0
4930518I17Rik	1	0	0	0	0	0	0	0	0	0	0	0	0	0	0	0	0	0	0
4930518J20Rik	1	0	0	0	0	0	0	0	0	0	0	0	0	0	0	0	0	0	0
4930518J21Rik	0.58	0	0	0	0	0	0	0	0	0	0	0	0	0	0	0	0	0	0
4930519A11Rik	1	2	0	0	0	0	0	0	0	0	1.33	0	0	0	0	0	0	0	0
4930519D14Rik	0.42	0	0	0	0	0	0	0	0	0	0	0	0	0	0	0	0	0	0
4930519E07Rik	1	0	0	0	0	0	0	0	0	0	0	0	0	0	0	0	0	0	0
4930519F09Rik	0.61	1	0	0	1	0	0	0	0	0	0.22	0	0	0.78	0	0	0	0	0
4930519F16Rik	0.08	0	0	0	0	0	0	0	1	0	0	0	0	0	0	0	0	0.56	0
4930519F24Rik	1	0	0	0	0	0	0	0	0	0	0	0	0	0	0	0	0	0	0
4930519G04Rik	0.42	0	1	0	0	0	0	0	0	0	0	0.67	0	0	0	0	0	0	0
4930519H02Rik	1	0	0	0	0	0	0	0	0	0	0	0	0	0	0	0	0	0	0
4930519L02Rik	1	0	0	0	0	0	0	0	0	0	0	0	0	0	0	0	0	0	0
4930520M14Rik	1	0	0	0	0	0	0	0	0	0	0	0	0	0	0	0	0	0	0
4930520O04Rik	0.42	1	4	1	0	1	0	3	1	1	0.22	4	0.89	0	0.44	0	3	0.67	1
4930521E06Rik	1	0	0	0	0	0	0	0	0	0	0	0	0	0	0	0	0	0	0
4930522H14Rik	1	0	0	0	0	0	0	0	0	0	0	0	0	0	0	0	0	0	0
4930522N08Rik	0.42	0	0	0	0	0	0	0	0	0	0	0	0	0	0	0	0	0	0
4930522O17Rik	1	0	0	0	0	0	0	0	0	0	0	0	0	0	0	0	0	0	0
4930524B15Rik	1	2	0	1	0	0	0	0	0	0	1.33	0	0.89	0	0	0	0	0	0
4930524B17Rik	0.16	0	0	0	0	0	0	0	0	0	0	0	0	0	0	0	0	0	0
4930524N10Rik	1	0	0	0	0	0	0	0	0	0	0	0	0	0	0	0	0	0	0
4930524O08Rik	1	0	0	0	0	0	0	0	0	0	0	0	0	0	0	0	0	0	0
4930525G20Rik	1	1	0	0	0	0	0	1	0	0	0.22	0	0	0	0	0	0.89	0	0
4930526A20Rik	1	0	0	0	0	0	0	0	0	0	0	0	0	0	0	0	0	0	0
4930526F13Rik	1	0	0	0	0	1	0	0	0	0	0	0	0	0	0.44	0	0	0	0
4930526L06Rik	1	0	1	0	0	0	0	0	0	0	0	0.78	0	0	0	0	0	0	0
4930526M16Rik	1	0	0	0	0	0	0	0	0	0	0	0	0	0	0	0	0	0	0
4930527A07Rik	0.42	0	0	0	0	0	0	0	0	0	0	0	0	0	0	0	0	0	0
4930527B05Rik	1	0	0	0	0	0	0	0	0	0	0	0	0	0	0	0	0	0	0
4930527E20Rik	0.42	0	0	0	1	0	0	0	0	0	0	0	0	0.78	0	0	0	0	0
4930527J03Rik	1	0	0	0	0	0	1	0	0	0	0	0	0	0	0	0.11	0	0	0
4930528G23Rik	0.42	0	0	0	0	0	0	0	0	0	0	0	0	0	0	0	0	0	0
4930528J11Rik	0.63	0	0	0	0	0	0	0	0	0	0	0	0	0	0	0	0	0	0
4930528P14Rik	1	0	0	0	0	0	0	0	0	0	0	0	0	0	0	0	0	0	0
4930529C04Rik	1	0	0	0	0	0	0	0	0	0	0	0	0	0	0	0	0	0	0
4930529I22Rik	1	0	0	0	0	0	0	0	0	0	0	0	0	0	0	0	0	0	0
4930532G15Rik	1	0	2	0	0	0	3	0	0	0	0	1.89	0	0	0	2	0	0	0
4930532M18Rik	0.42	0	0	0	0	0	0	0	0	0	0	0	0	0	0	0	0	0	0
4930533B01Rik	1	0	0	0	0	0	0	0	0	0	0	0	0	0	0	0	0	0	0
4930533D04Rik	0.56	0	0	0	0	0	0	0	0	0	0	0	0	0	0	0	0	0	0
4930533I22Rik	1	0	0	0	0	0	0	0	0	0	0	0	0	0	0	0	0	0	0
4930533K18Rik	1	0	0	0	0	0	0	0	0	0	0	0	0	0	0	0	0	0	0
4930533L02Rik	0.46	0	0	0	0	0	0	0	0	0	0	0	0	0	0	0	0	0	0
4930533P14Rik	1	0	0	0	0	0	0	0	0	0	0	0	0	0	0	0	0	0	0
4930535E02Rik	1	0	0	0	0	0	0	0	0	0	0	0	0	0	0	0	0	0	0
4930535G08Rik	1	0	0	0	0	0	0	0	0	0	0	0	0	0	0	0	0	0	0
4930535I16Rik	0.63	0	0	0	0	0	0	0	0	0	0	0	0	0	0	0	0	0	0
4930535L15Rik	1	0	0	0	0	0	0	0	0	0	0	0	0	0	0	0	0	0	0
4930535O05Rik	1	0	0	0	0	0	0	0	0	0	0	0	0	0	0	0	0	0	0
4930537H20Rik	1	0	0	0	0	0	0	0	0	0	0	0	0	0	0	0	0	0	0
4930538E20Rik	1	0	0	0	0	0	0	0	0	0	0	0	0	0	0	0	0	0	0
4930538K18Rik	1	0	0	0	0	0	2	0	0	1	0	0	0	0	0	1.11	0	0	1
4930539C22Rik	1	0	0	0	0	0	0	0	0	0	0	0	0	0	0	0	0	0	0
4930539E08Rik	1	1	1	1	0	1	3	2	1	0	0.22	0.78	0.89	0	0.44	2	1.89	0.67	0
4930539M17Rik	1	0	0	0	0	0	0	0	0	0	0	0	0	0	0	0	0	0	0
4930540E01Rik	1	0	0	0	0	0	0	0	0	0	0	0	0	0	0	0	0	0	0
4930542C12Rik	1	0	0	0	0	0	0	0	0	0	0	0	0	0	0	0	0	0	0
4930542C16Rik	1	0	0	0	0	0	0	0	0	0	0	0	0	0	0	0	0	0	0
4930543E12Rik	1	0	0	0	0	0	0	0	0	0	0	0	0	0	0	0	0	0	0
4930544D05Rik	1	0	0	0	0	0	0	0	1	0	0	0	0	0	0	0	0	0.67	0
4930544G11Rik	1	0	0	0	1	0	0	0	0	0	0	0	0	0.78	0	0	0	0	0
4930544I03Rik	1	0	0	0	0	0	0	0	0	0	0	0	0	0	0	0	0	0	0
4930544L04Rik	1	0	0	0	0	0	0	0	0	0	0	0	0	0	0	0	0	0	0
4930544M13Rik	1	0	0	0	0	0	0	0	0	0	0	0	0	0	0	0	0	0	0
4930545L23Rik	0.42	0	0	0	0	0	0	0	0	0	0	0	0	0	0	0	0	0	0
4930546C10Rik	1	0	0	0	0	0	0	0	0	0	0	0	0	0	0	0	0	0	0
4930547E08Rik	1	0	0	0	0	0	0	0	0	0	0	0	0	0	0	0	0	0	0
4930547M16Rik	0.52	1	1	0	3	1	1	1	1	2	0.22	0.78	0	3	0.44	0.11	0.89	0.67	2.11
4930548G14Rik	0.42	0	0	0	0	0	0	0	0	0	0	0	0	0	0	0	0	0	0
4930548H24Rik	1	0	0	0	0	0	0	0	0	0	0	0	0	0	0	0	0	0	0
4930548K13Rik	0.42	0	0	0	0	0	0	0	0	0	0	0	0	0	0	0	0	0	0
4930549C01Rik	1	0	0	0	0	0	0	0	0	0	0	0	0	0	0	0	0	0	0
4930550C17Rik	1	1	0	0	0	0	0	0	0	0	0.22	0	0	0	0	0	0	0	0
4930550L24Rik	0.53	0	0	0	0	0	0	0	0	0	0	0	0	0	0	0	0	0	0
4930551L18Rik	1	0	0	0	0	0	0	0	0	0	0	0	0	0	0	0	0	0	0
4930551O13Rik	1	0	0	0	0	0	0	0	0	0	0	0	0	0	0	0	0	0	0
4930552N02Rik	1	0	0	0	0	0	0	0	0	0	0	0	0	0	0	0	0	0	0
4930553I04Rik	1	0	0	0	0	0	0	0	0	0	0	0	0	0	0	0	0	0	0
4930553M12Rik	1	0	0	0	0	0	0	0	0	0	0	0	0	0	0	0	0	0	0
4930554C24Rik	0.1	0	0	0	0	0	0	0	0	0	0	0	0	0	0	0	0	0	0
4930554G22Rik	1	0	0	0	0	0	0	0	0	0	0	0	0	0	0	0	0	0	0
4930554G24Rik	0.88	0	0	0	0	0	0	0	0	0	0	0	0	0	0	0	0	0	0
4930554H23Rik	1	0	0	0	0	0	0	0	1	0	0	0	0	0	0	0	0	0.67	0
4930555B11Rik	1	0	0	0	0	0	0	0	0	0	0	0	0	0	0	0	0	0	0
4930555B12Rik	0.51	0	0	0	0	0	0	0	0	0	0	0	0	0	0	0	0	0	0
4930555G01Rik	1	0	0	0	0	0	0	0	0	0	0	0	0	0	0	0	0	0	0
4930555K19Rik	0.42	0	0	0	0	0	0	0	0	0	0	0	0	0	0	0	0	0	0
4930555M17Rik	0.42	0	0	0	0	0	0	0	0	0	0	0	0	0	0	0	0	0	0
4930555O08Rik	1	0	0	0	0	0	0	0	0	0	0	0	0	0	0	0	0	0	0
4930556G01Rik	1	0	0	0	0	0	0	0	0	0	0	0	0	0	0	0	0	0	0
4930556G22Rik	1	0	0	0	0	0	0	0	0	0	0	0	0	0	0	0	0	0	0
4930556I23Rik	0.42	0	0	0	0	0	0	0	0	0	0	0	0	0	0	0	0	0	0
4930556J24Rik	0.42	0	0	0	0	0	0	0	0	0	0	0	0	0	0	0	0	0	0
4930556L07Rik	1	0	0	0	0	0	0	0	1	0	0	0	0	0	0	0	0	0.67	0
4930556M19Rik_2	1	0	0	0	0	0	0	0	0	0	0	0	0	0	0	0	0	0	0
4930556N13Rik	1	0	0	0	0	0	0	0	0	0	0	0	0	0	0	0	0	0	0
4930557B06Rik	1	0	0	0	0	0	0	0	0	0	0	0	0	0	0	0	0	0	0
4930557F10Rik	1	0	0	0	0	0	0	0	0	0	0	0	0	0	0	0	0	0	0
4930557J02Rik	0.63	0	0	0	0	0	0	0	0	0	0	0	0	0	0	0	0	0	0
4930558C23Rik	1	0	0	0	0	0	0	0	0	0	0	0	0	0	0	0	0	0	0
4930558F17Rik	1	0	0	0	0	0	0	0	0	0	0	0	0	0	0	0	0	0	0
4930558G05Rik	1	0	0	0	0	0	0	0	0	0	0	0	0	0	0	0	0	0	0
4930558K02Rik	1	0	0	0	0	0	0	0	0	0	0	0	0	0	0	0	0	0	0
4930558N11Rik	1	0	0	0	0	0	0	0	0	0	0	0	0	0	0	0	0	0	0
4930560O18Rik	1	0	0	0	0	0	0	0	0	0	0	0	0	0	0	0	0	0	0
4930562A09Rik	1	0	0	0	0	0	0	0	0	0	0	0	0	0	0	0	0	0	0
4930562D21Rik	0.39	0	0	0	0	0	0	0	0	0	0	0	0	0	0	0	0	0	0
4930562F07Rik	1	0	0	0	0	0	0	0	0	0	0	0	0	0	0	0	0	0	0
4930562F17Rik	1	0	0	0	0	0	0	0	0	0	0	0	0	0	0	0	0	0	0
4930563D23Rik	1	0	0	0	0	0	1	0	0	0	0	0	0	0	0	0.22	0	0	0
4930563F08Rik	1	0	0	0	0	0	0	0	0	0	0	0	0	0	0	0	0	0	0
4930563H07Rik	1	0	1	0	0	0	0	0	0	0	0	0.78	0	0	0	0	0	0	0
4930563I02Rik	1	0	0	0	0	0	0	0	0	0	0	0	0	0	0	0	0	0	0
4930563M21Rik	1	0	0	0	0	0	0	0	0	0	0	0	0	0	0	0	0	0	0
4930564D02Rik	1	0	0	0	0	0	0	0	0	0	0	0	0	0	0	0	0	0	0
4930565D16Rik	0.94	0	0	0	0	0	0	0	0	0	0	0	0	0	0	0	0	0	0
4930565N06Rik	1	0	0	0	0	0	0	0	0	0	0	0	0	0	0	0	0	0	0
4930566F21Rik	1	0	0	0	0	0	0	0	0	0	0	0	0	0	0	0	0	0	0
4930566N20Rik	1	0	0	0	0	0	0	0	0	0	0	0	0	0	0	0	0	0	0
4930567H17Rik	1	1	0	0	0	0	0	0	0	0	0.22	0	0	0	0	0	0	0	0
4930568A12Rik	1	0	0	0	0	0	0	1	0	0	0	0	0	0	0	0	0.89	0	0
4930568D16Rik	0.42	0	0	0	0	0	0	0	0	0	0	0	0	0	0	0	0	0	0
4930569F06Rik	0.42	0	0	0	0	0	0	0	0	0	0	0	0	0	0	0	0	0	0
4930570D08Rik	1	0	0	0	0	0	0	0	0	0	0	0	0	0	0	0	0	0	0
4930570N18Rik	1	0	0	0	0	0	0	0	0	0	0	0	0	0	0	0	0	0	0
4930571K23Rik	1	0	0	0	0	0	0	0	0	0	0	0	0	0	0	0	0	0	0
4930571N24Rik	1	0	0	0	0	0	0	0	0	0	0	0	0	0	0	0	0	0	0
4930572K03Rik	1	0	0	0	0	0	0	0	0	0	0	0	0	0	0	0	0	0	0
4930572O03Rik	1	0	0	0	0	0	0	0	0	0	0	0	0	0	0	0	0	0	0
4930573C15Rik	1	0	0	0	0	0	0	0	0	0	0	0	0	0	0	0	0	0	0
4930573I07Rik	1	0	0	0	0	0	0	0	0	0	0	0	0	0	0	0	0	0	0
4930577H14Rik	1	0	0	0	0	0	0	0	0	0	0	0	0	0	0	0	0	0	0
4930577N17Rik	1	0	0	0	0	0	0	0	0	0	0	0	0	0	0	0	0	0	0
4930578G10Rik	0.42	0	0	0	0	0	0	0	0	0	0	0	0	0	0	0	0	0	0
4930578I06Rik	1	0	0	0	0	0	0	0	0	0	0	0	0	0	0	0	0	0	0
4930578I07Rik	1	0	0	0	0	0	0	0	0	0	0	0	0	0	0	0	0	0	0
4930579C12Rik	1	1	0	0	0	0	0	0	0	0	0.22	0	0	0	0	0	0	0	0
4930579D09Rik	1	0	0	0	0	0	0	0	0	0	0	0	0	0	0	0	0	0	0
4930579F01Rik	0.76	0	0	0	0	0	0	0	0	0	0	0	0	0	0	0	0	0	0
4930579G18Rik	1	0	0	2	0	0	0	0	0	0	0	0	1.89	0	0	0	0	0	0
4930579H20Rik	1	0	0	0	0	0	0	0	0	0	0	0	0	0	0	0	0	0	0
4930579M01Rik	1	0	0	0	0	0	0	0	0	0	0	0	0	0	0	0	0	0	0
4930579O11Rik	1	0	1	0	0	0	0	1	0	0	0	0.78	0	0	0	0	0.89	0	0
4930580E04Rik	1	0	0	0	0	0	0	0	0	0	0	0	0	0	0	0	0	0	0
4930583I09Rik	0.42	0	0	0	0	0	0	0	0	0	0	0	0	0	0	0	0	0	0
4930583K01Rik	0.25	0	0	1	0	0	0	0	0	1	0	0	0.89	0	0	0	0	0	1
4930583P06Rik	1	0	0	0	0	0	0	0	0	0	0	0	0	0	0	0	0	0	0
4930584F24Rik	1	0	0	0	0	0	0	0	0	1	0	0	0	0	0	0	0	0	1
4930586N03Rik	1	0	0	0	0	0	0	0	0	0	0	0	0	0	0	0	0	0	0
4930587A21Rik	1	0	0	0	0	0	0	0	0	0	0	0	0	0	0	0	0	0	0
4930588K23Rik	1	0	0	0	0	0	0	0	0	0	0	0	0	0	0	0	0	0	0
4930589L23Rik	1	0	0	0	0	0	0	0	0	0	0	0	0	0	0	0	0	0	0
4930589O11Rik	1	0	0	0	0	0	0	0	0	0	0	0	0	0	0	0	0	0	0
4930589P08Rik	1	0	0	0	0	0	0	0	0	0	0	0	0	0	0	0	0	0	0
4930590H14Rik	1	0	0	0	0	0	0	0	0	0	0	0	0	0	0	0	0	0	0
4930590L14Rik	1	0	0	0	0	0	0	0	0	0	0	0	0	0	0	0	0	0	0
4930590L20Rik	0.42	0	0	0	0	0	0	0	0	0	0	0	0	0	0	0	0	0	0
4930591A17Rik	0.76	0	0	0	0	0	0	0	0	0	0	0	0	0	0	0	0	0	0
4930593C16Rik	1	0	0	0	0	0	0	0	0	0	0	0	0	0	0	0	0	0	0
4930594C11Rik	1	0	0	0	0	0	0	0	0	0	0	0	0	0	0	0	0	0	0
4930594M17Rik	1	0	0	0	0	0	0	0	0	0	0	0	0	0	0	0	0	0	0
4930594O21Rik	1	0	0	0	0	0	0	0	0	1	0	0	0	0	0	0	0	0	1
4930595D18Rik	1	0	0	0	0	0	0	0	0	0	0	0	0	0	0	0	0	0	0
4930595M18Rik	1	0	0	0	0	0	0	0	0	0	0	0	0	0	0	0	0	0	0
4930595O18Rik	1	0	0	0	0	0	0	0	0	0	0	0	0	0	0	0	0	0	0
4930596D02Rik	1	0	0	0	0	0	0	0	0	0	0	0	0	0	0	0	0	0	0
4930596I21Rik	1	0	0	0	0	0	0	0	0	0	0	0	0	0	0	0	0	0	0
4930597A21Rik	1	0	1	0	0	0	0	0	0	0	0	0.78	0	0	0	0	0	0	0
4930597L12Rik	1	0	0	0	0	0	0	0	0	0	0	0	0	0	0	0	0	0	0
4930597O21Rik	1	0	0	0	0	0	0	0	0	0	0	0	0	0	0	0	0	0	0
4930598A11Rik	1	0	0	0	0	0	0	1	0	0	0	0	0	0	0	0	0.89	0	0
4930598F16Rik	1	0	0	0	0	0	0	0	0	0	0	0	0	0	0	0	0	0	0
4930598N05Rik	1	0	0	0	0	0	0	1	0	0	0	0	0	0	0	0	0.89	0	0
4930599A14Rik	0.42	0	0	0	0	0	0	0	0	0	0	0	0	0	0	0	0	0	0
4930599N24Rik	1	0	0	0	0	0	0	0	0	0	0	0	0	0	0	0	0	0	0
4931400O07Rik	0.42	0	0	0	0	0	0	0	0	0	0	0	0	0	0	0	0	0	0
4931403E22Rik	1	0	0	0	1	0	0	0	0	0	0	0	0	0.89	0	0	0	0	0
4931403G20Rik	1	0	0	0	0	0	0	0	0	0	0	0	0	0	0	0	0	0	0
4931403M11Rik	1	0	0	0	0	0	0	0	0	0	0	0	0	0	0	0	0	0	0
4931406B18Rik	1	0	0	1	0	0	0	1	0	0	0	0	0.89	0	0	0	0.89	0	0
4931406G06Rik	1	0	0	0	0	0	0	0	0	0	0	0	0	0	0	0	0	0	0
4931408C20Rik	1	0	0	0	0	0	0	0	0	0	0	0	0	0	0	0	0	0	0
4931409K22Rik	1	0	0	0	0	0	0	0	0	0	0	0	0	0	0	0	0	0	0
4931412I15Rik	0.42	0	0	0	0	0	0	0	0	0	0	0	0	0	0	0	0	0	0
4931413I07Rik	0.42	0	0	0	0	1	0	0	0	0	0	0	0	0	0.44	0	0	0	0
4931413K12Rik	1	1	0	0	0	0	0	0	0	0	0.22	0	0	0	0	0	0	0	0
4931417E11Rik	1	0	0	0	0	0	0	0	0	0	0	0	0	0	0	0	0	0	0
4931419H13Rik	1	0	0	0	0	0	0	0	0	0	0	0	0	0	0	0	0	0	0
4931422A03Rik	1	0	0	0	0	0	0	0	0	0	0	0	0	0	0	0	0	0	0
4931423N10Rik	1	0	0	0	0	0	0	0	0	0	0	0	0	0	0	0	0	0	0
4931428L18Rik	1	0	0	0	0	0	0	0	0	0	0	0	0	0	0	0	0	0	0
4931429L15Rik	1	0	0	0	0	0	0	0	0	0	0	0	0	0	0	0	0	0	0
4931431B13Rik	1	0	0	0	0	0	0	0	0	0	0	0	0	0	0	0	0	0	0
4931431F19Rik	1	0	0	0	0	0	0	0	0	0	0	0	0	0	0	0	0	0	0
4931440F15Rik	1	0	0	0	0	0	0	0	0	0	0	0	0	0	0	0	0	0	0
4931440J10Rik	1	1	0	1	0	0	0	0	0	0	0.22	0	0.89	0	0	0	0	0	0
4932411K12Rik	1	0	0	1	0	0	0	0	0	0	0	0	0.89	0	0	0	0	0	0
4932411N23Rik	0.04	0	0	0	0	0	0	0	0	0	0	0	0	0	0	0	0	0	0
4932412D23Rik	1	0	0	0	0	0	0	0	0	0	0	0	0	0	0	0	0	0	0
4932413F04Rik	1	0	0	0	0	0	0	0	0	0	0	0	0	0	0	0	0	0	0
4932414J04Rik	1	0	0	0	0	0	0	0	0	0	0	0	0	0	0	0	0	0	0
4932414N04Rik	0.42	0	0	0	0	0	0	0	0	0	0	0	0	0	0	0	0	0	0
4932415D10Rik	1	0	0	0	0	0	0	0	0	2	0	0	0	0	0	0	0	0	2.11
4932415M13Rik	1	0	0	0	0	0	0	0	0	0	0	0	0	0	0	0	0	0	0
4932416K20Rik	0.42	1	0	0	2	0	0	0	0	0	0.22	0	0	1.89	0	0	0	0	0
4932422M17Rik	1	0	0	0	0	0	0	0	0	0	0	0	0	0	0	0	0	0	0
4932429P05Rik	1	0	0	0	0	0	0	0	0	0	0	0	0	0	0	0	0	0	0
4932430I15Rik	0.63	0	0	0	0	0	0	0	0	0	0	0	0	0	0	0	0	0	0
4932431L22Rik	1	0	0	0	0	0	0	0	0	0	0	0	0	0	0	0	0	0	0
4932441J04Rik	1	1	0	0	0	0	0	0	0	0	0.22	0	0	0	0	0	0	0	0
4932442E05Rik	1	0	0	0	0	0	0	0	0	0	0	0	0	0	0	0	0	0	0
4932443L11Rik	1	0	0	0	0	0	0	1	0	0	0	0	0	0	0	0	0.89	0	0
4933400A11Rik	1	0	0	0	0	0	0	0	0	0	0	0	0	0	0	0	0	0	0
4933400C23Rik	0.39	0	0	0	0	0	0	1	0	0	0	0	0	0	0	0	0.89	0	0
4933400F21Rik	1	2	0	1	0	0	0	0	0	0	1.33	0	0.89	0	0	0	0	0	0
4933400L20Rik	1	0	0	0	0	0	0	0	0	0	0	0	0	0	0	0	0	0	0
4933401B06Rik	1	0	0	0	0	0	0	0	0	0	0	0	0	0	0	0	0	0	0
4933401H06Rik	1	0	0	0	0	0	0	0	0	0	0	0	0	0	0	0	0	0	0
4933401J01Rik	1	0	0	0	0	0	0	0	0	0	0	0	0	0	0	0	0	0	0
4933402C05Rik	0.51	0	0	0	0	0	0	0	0	0	0	0	0	0	0	0	0	0	0
4933402C06Rik	1	0	0	0	0	0	0	0	0	0	0	0	0	0	0	0	0	0	0
4933402E13Rik	1	0	0	0	0	0	0	0	0	0	0	0	0	0	0	0	0	0	0
4933402J07Rik	1	0	0	0	0	0	0	0	0	0	0	0	0	0	0	0	0	0	0
4933402J10Rik	0.29	0	0	0	0	0	0	0	0	0	0	0	0	0	0	0	0	0	0
4933402N03Rik	1	0	0	0	0	0	0	0	0	0	0	0	0	0	0	0	0	0	0
4933402N22Rik	1	0	0	0	0	0	0	0	0	0	0	0	0	0	0	0	0	0	0
4933402P03Rik	1	0	1	0	0	0	0	0	0	1	0	0.78	0	0	0	0	0	0	1
4933403L11Rik	1	0	0	0	0	0	0	0	0	0	0	0	0	0	0	0	0	0	0
4933403O08Rik	1	0	0	0	1	1	0	0	0	0	0	0	0	0.89	0.44	0	0	0	0
4933404I11Rik	1	0	0	0	0	0	0	0	0	0	0	0	0	0	0	0	0	0	0
4933404K08Rik	1	0	0	0	0	0	0	0	0	0	0	0	0	0	0	0	0	0	0
4933405D12Rik	1	0	0	0	0	0	0	0	0	0	0	0	0	0	0	0	0	0	0
4933405E24Rik	0.42	0	0	0	0	0	0	0	0	0	0	0	0	0	0	0	0	0	0
4933405L10Rik	1	1	0	0	0	1	0	0	0	0	0.22	0	0	0	0.44	0	0	0	0
4933405O20Rik	1	0	0	0	0	0	0	0	0	0	0	0	0	0	0	0	0	0	0
4933406D12Rik	0.42	0	0	0	0	0	0	0	0	0	0	0	0	0	0	0	0	0	0
4933406F09Rik	1	0	0	0	0	0	0	0	0	0	0	0	0	0	0	0	0	0	0
4933406G16Rik	0.42	0	0	0	0	0	0	0	0	0	0	0	0	0	0	0	0	0	0
4933406J10Rik	1	0	0	0	0	0	0	0	0	0	0	0	0	0	0	0	0	0	0
4933406K04Rik	1	0	0	0	0	0	0	1	0	0	0	0	0	0	0	0	0.89	0	0
4933406L23Rik	1	0	0	0	0	0	0	0	0	0	0	0	0	0	0	0	0	0	0
4933406P04Rik	0.42	0	0	0	0	0	0	0	0	0	0	0	0	0	0	0	0	0	0
4933407E24Rik	1	0	0	0	0	0	0	0	0	0	0	0	0	0	0	0	0	0	0
4933407I08Rik	1	0	0	0	0	0	0	0	0	0	0	0	0	0	0	0	0	0	0
4933408A14Rik	0.63	0	0	0	0	0	0	0	0	0	0	0	0	0	0	0	0	0	0
4933408J17Rik	1	1	0	1	0	0	0	0	0	0	0.22	0	0.89	0	0	0	0	0	0
4933408N05Rik	1	0	0	0	0	0	0	0	0	0	0	0	0	0	0	0	0	0	0
4933409D19Rik	1	0	0	0	0	0	0	0	0	0	0	0	0	0	0	0	0	0	0
4933409G03Rik	1	0	0	0	0	0	0	0	0	0	0	0	0	0	0	0	0	0	0
4933411E06Rik	0.42	0	0	0	0	0	0	0	0	0	0	0	0	0	0	0	0	0	0
4933411G06Rik	0.42	0	0	0	0	0	0	0	0	0	0	0	0	0	0	0	0	0	0
4933411K16Rik	1	0	0	0	0	0	0	0	0	0	0	0	0	0	0	0	0	0	0
4933411O13Rik	1	0	0	0	0	0	0	0	0	0	0	0	0	0	0	0	0	0	0
4933412E24Rik	1	0	0	0	0	0	0	0	0	0	0	0	0	0	0	0	0	0	0
4933412L11Rik	1	0	0	0	0	0	0	0	0	0	0	0	0	0	0	0	0	0	0
4933413C19Rik	1	0	0	0	0	0	0	0	0	0	0	0	0	0	0	0	0	0	0
4933413L06Rik	1	0	0	0	0	0	0	0	0	0	0	0	0	0	0	0	0	0	0
4933414I15Rik	1	0	0	0	0	0	0	0	0	1	0	0	0	0	0	0	0	0	1
4933415F23Rik	1	0	0	0	0	0	0	0	0	0	0	0	0	0	0	0	0	0	0
4933415J04Rik	1	0	0	0	0	0	0	0	0	0	0	0	0	0	0	0	0	0	0
4933416C03Rik	0.23	0	0	0	0	0	0	0	0	0	0	0	0	0	0	0	0	0	0
4933416E03Rik	0.42	0	0	0	0	0	0	0	0	0	0	0	0	0	0	0	0	0	0
4933416E14Rik	1	0	0	0	0	0	0	0	0	0	0	0	0	0	0	0	0	0	0
4933416I08Rik	1	0	0	0	0	0	0	0	0	0	0	0	0	0	0	0	0	0	0
4933416M07Rik	1	0	0	0	0	0	0	0	0	0	0	0	0	0	0	0	0	0	0
4933417A18Rik	1	0	0	0	0	0	0	0	0	0	0	0	0	0	0	0	0	0	0
4933417C20Rik	1	0	0	0	0	0	0	0	0	0	0	0	0	0	0	0	0	0	0
4933417D19Rik	1	0	0	0	0	0	0	0	0	0	0	0	0	0	0	0	0	0	0
4933417E11Rik	0.46	0	0	0	0	0	0	0	2	0	0	0	0	0	0	0	0	1.44	0
4933417G07Rik	1	0	0	0	0	0	0	0	0	0	0	0	0	0	0	0	0	0	0
4933417O13Rik	1	0	0	0	0	0	0	0	0	0	0	0	0	0	0	0	0	0	0
4933421D24Rik	1	0	0	0	0	0	0	0	0	0	0	0	0	0	0	0	0	0	0
4933421I07Rik	1	0	0	0	0	0	0	0	0	0	0	0	0	0	0	0	0	0	0
4933423L19Rik	0.42	0	0	0	0	0	0	0	0	0	0	0	0	0	0	0	0	0	0
4933423P22Rik	1	0	1	0	0	0	0	0	0	0	0	0.78	0	0	0	0	0	0	0
4933424G06Rik	0.42	1	1	1	0	1	0	1	1	2	0.22	0.78	0.89	0	0.44	0	0.89	0.67	2.11
4933424H11Rik	1	0	0	0	0	0	0	0	0	0	0	0	0	0	0	0	0	0	0
4933424L21Rik	0.42	2	0	0	0	0	0	0	0	0	1.33	0	0	0	0	0	0	0	0
4933424N20Rik	0.1	0	0	0	0	0	0	0	0	0	0	0	0	0	0	0	0	0	0
4933425D22Rik	1	0	0	0	0	0	0	0	0	0	0	0	0	0	0	0	0	0	0
4933425L06Rik	1	1	0	1	0	0	0	0	0	0	0.22	0	0.89	0	0	0	0	0	0
4933425M03Rik	1	0	0	0	0	0	0	0	0	0	0	0	0	0	0	0	0	0	0
4933426K07Rik	1	0	0	0	0	0	0	0	0	0	0	0	0	0	0	0	0	0	0
4933427D06Rik	1	0	0	0	0	0	2	0	0	0	0	0	0	0	0	1.11	0	0	0
4933427E11Rik	1	0	0	0	0	0	0	0	0	0	0	0	0	0	0	0	0	0	0
4933427E13Rik	1	0	0	0	0	0	0	0	0	0	0	0	0	0	0	0	0	0	0
4933427G23Rik	1	0	1	0	1	1	1	2	1	1	0	0.78	0	0.89	0.44	0.22	1.89	0.67	1
4933427I04Rik	1	2	0	0	1	0	0	0	0	0	1.33	0	0	0.89	0	0	0	0	0
4933427I22Rik	1	0	0	0	0	0	0	0	0	0	0	0	0	0	0	0	0	0	0
4933428C19Rik	1	0	0	0	0	0	0	0	0	0	0	0	0	0	0	0	0	0	0
4933428G20Rik	1	0	0	0	0	0	0	0	0	0	0	0	0	0	0	0	0	0	0
4933428M09Rik	0.12	0	0	0	0	0	0	0	0	0	0	0	0	0	0	0	0	0	0
4933428P19Rik	1	0	0	0	0	0	0	0	0	0	0	0	0	0	0	0	0	0	0
4933429H19Rik	1	0	0	0	0	0	0	0	0	0	0	0	0	0	0	0	0	0	0
4933430A20Rik	1	0	0	0	0	0	0	1	0	0	0	0	0	0	0	0	0.89	0	0
4933430H06Rik	1	0	0	0	0	0	0	0	0	0	0	0	0	0	0	0	0	0	0
4933430H16Rik	0.58	0	0	0	0	0	0	0	0	0	0	0	0	0	0	0	0	0	0
4933430L12Rik	1	0	0	0	0	0	0	0	0	0	0	0	0	0	0	0	0	0	0
4933430N04Rik	1	0	0	0	0	0	0	0	0	0	0	0	0	0	0	0	0	0	0
4933431C10Rik	1	0	0	0	0	0	0	0	0	0	0	0	0	0	0	0	0	0	0
4933431G14Rik	1	0	0	0	0	0	0	0	0	0	0	0	0	0	0	0	0	0	0
4933431K14Rik	1	0	0	0	0	0	0	0	0	0	0	0	0	0	0	0	0	0	0
4933431M02Rik	0.42	0	0	0	0	0	0	0	1	0	0	0	0	0	0	0	0	0.67	0
4933432K03Rik	1	0	0	0	0	0	0	0	1	0	0	0	0	0	0	0	0	0.67	0
4933433F19Rik	0.53	0	0	0	0	0	0	0	0	0	0	0	0	0	0	0	0	0	0
4933434M16Rik	1	0	0	2	0	0	0	0	0	2	0	0	1.89	0	0	0	0	0	2.11
4933435F18Rik	1	0	0	0	0	0	0	0	0	0	0	0	0	0	0	0	0	0	0
4933435G04Rik	1	0	0	0	0	0	0	0	0	0	0	0	0	0	0	0	0	0	0
4933436E23Rik	1	0	0	0	0	0	0	0	0	0	0	0	0	0	0	0	0	0	0
4933436F18Rik	0.23	0	0	0	0	0	0	0	0	0	0	0	0	0	0	0	0	0	0
4933436H12Rik	1	0	0	0	0	0	0	0	0	0	0	0	0	0	0	0	0	0	0
4933436I01Rik	1	0	0	0	0	0	0	0	0	0	0	0	0	0	0	0	0	0	0
4933436I20Rik	1	0	0	0	0	0	0	0	0	0	0	0	0	0	0	0	0	0	0
4933437G19Rik	1	0	0	0	0	0	0	0	0	0	0	0	0	0	0	0	0	0	0
4933438A12Rik	1	0	0	0	0	0	0	0	0	0	0	0	0	0	0	0	0	0	0
4933438B17Rik	1	0	0	0	0	0	0	0	0	0	0	0	0	0	0	0	0	0	0
4933438K21Rik	1	0	0	0	0	0	0	0	0	0	0	0	0	0	0	0	0	0	0
4933439J24Rik	1	0	0	0	0	0	0	0	0	0	0	0	0	0	0	0	0	0	0
4933439N06Rik	1	0	0	0	0	0	0	0	0	0	0	0	0	0	0	0	0	0	0
4933439N14Rik	1	0	0	0	0	0	0	0	0	0	0	0	0	0	0	0	0	0	0
4933440J02Rik	1	0	0	0	0	0	0	0	0	0	0	0	0	0	0	0	0	0	0
4933440M02Rik	1	0	1	0	0	0	0	0	0	0	0	0.89	0	0	0	0	0	0	0
4933440N22Rik	1	0	0	0	0	0	0	0	0	0	0	0	0	0	0	0	0	0	0
5031410I06Rik	1	0	0	0	0	0	0	0	1	0	0	0	0	0	0	0	0	0.67	0
5031415H12Rik	1	0	0	0	0	0	0	0	0	0	0	0	0	0	0	0	0	0	0
5031434C07Rik	1	0	0	0	0	0	0	0	0	0	0	0	0	0	0	0	0	0	0
5033403H07Rik	1	0	0	0	0	0	0	0	0	0	0	0	0	0	0	0	0	0	0
5033423K11Rik	1	0	0	0	0	0	0	0	0	0	0	0	0	0	0	0	0	0	0
5033426O07Rik	1	0	0	0	0	0	0	0	0	0	0	0	0	0	0	0	0	0	0
5033428I22Rik	1	0	0	0	0	0	0	0	0	0	0	0	0	0	0	0	0	0	0
5330406M23Rik	1	0	0	0	0	0	0	0	0	0	0	0	0	0	0	0	0	0	0
5330411J11Rik	0.42	0	0	1	0	0	0	1	0	0	0	0	0.89	0	0	0	0.89	0	0
5330411O13Rik	1	1	0	0	0	0	0	2	0	0	0.22	0	0	0	0	0	1.89	0	0
5330413D20Rik	1	0	0	0	1	0	0	0	0	0	0	0	0	0.89	0	0	0	0	0
5330417H12Rik	0.53	0	0	0	0	0	0	0	0	0	0	0	0	0	0	0	0	0	0
5330425B07Rik	1	0	0	0	0	0	0	0	0	0	0	0	0	0	0	0	0	0	0
5330426L24Rik	1	0	0	0	0	0	0	0	0	0	0	0	0	0	0	0	0	0	0
5330429C05Rik	1	0	0	0	3	0	0	0	1	0	0	0	0	3	0	0	0	0.67	0
5330437M03Rik	0.42	0	0	0	0	0	0	0	0	0	0	0	0	0	0	0	0	0	0
5330438I03Rik	1	0	0	0	0	0	0	0	0	0	0	0	0	0	0	0	0	0	0
5330439A09Rik	0.42	0	0	0	0	0	1	0	0	0	0	0	0	0	0	0.22	0	0	0
5330439B14Rik	0.72	0	0	0	0	0	0	0	0	0	0	0	0	0	0	0	0	0	0
5430401F13Rik	1	0	0	0	0	0	0	0	0	0	0	0	0	0	0	0	0	0	0
5430402E10Rik	1	0	0	0	0	0	0	0	0	0	0	0	0	0	0	0	0	0	0
5430402P08Rik	0.23	0	0	0	0	0	0	0	0	0	0	0	0	0	0	0	0	0	0
5430403N17Rik	1	0	0	0	0	0	0	0	0	0	0	0	0	0	0	0	0	0	0
5430420F09Rik	1	0	0	0	0	0	0	0	0	0	0	0	0	0	0	0	0	0	0
5430427M07Rik	0.42	0	0	0	0	0	0	0	0	0	0	0	0	0	0	0	0	0	0
5430427N15Rik	1	0	0	0	0	0	0	0	0	0	0	0	0	0	0	0	0	0	0
5430430B14Rik	1	0	0	0	0	0	0	0	0	0	0	0	0	0	0	0	0	0	0
5430433H01Rik	0.61	0	0	0	0	0	0	0	0	0	0	0	0	0	0	0	0	0	0
5430434F05Rik	1	0	0	0	0	0	0	0	0	0	0	0	0	0	0	0	0	0	0
5430434I15Rik	1	0	0	0	0	0	0	0	0	0	0	0	0	0	0	0	0	0	0
5530400C23Rik	1	0	0	0	0	0	0	0	0	0	0	0	0	0	0	0	0	0	0
5530400K19Rik	1	0	0	0	0	0	0	0	0	0	0	0	0	0	0	0	0	0	0
5530401A14Rik	1	0	0	0	0	0	0	0	0	0	0	0	0	0	0	0	0	0	0
5730408A14Rik	1	0	0	0	0	0	0	0	0	0	0	0	0	0	0	0	0	0	0
5730412P04Rik	0.42	0	0	0	0	0	0	0	0	0	0	0	0	0	0	0	0	0	0
5730416F02Rik	1	0	0	0	0	0	0	0	0	0	0	0	0	0	0	0	0	0	0
5730420D15Rik	1	0	0	0	0	2	0	0	3	0	0	0	0	0	1.33	0	0	2.78	0
5730422E09Rik	1	0	0	0	0	0	0	0	0	0	0	0	0	0	0	0	0	0	0
5730435O14Rik	0.61	0	0	0	0	0	0	0	0	0	0	0	0	0	0	0	0	0	0
5730437C11Rik	1	0	0	0	0	0	0	0	0	0	0	0	0	0	0	0	0	0	0
5730460C07Rik	1	0	0	0	0	0	0	0	0	0	0	0	0	0	0	0	0	0	0
5730488B01Rik	1	0	0	0	0	0	0	0	0	0	0	0	0	0	0	0	0	0	0
5730507A11Rik	1	0	0	0	0	0	0	0	0	0	0	0	0	0	0	0	0	0	0
5730585A16Rik	0.2	0	0	0	0	0	0	0	0	0	0	0	0	0	0	0	0	0	0
5730596B20Rik	0.42	0	0	0	0	0	0	0	0	0	0	0	0	0	0	0	0	0	0
5830405F06Rik	0.42	0	0	0	0	0	0	0	0	0	0	0	0	0	0	0	0	0	0
5830411K02Rik	1	0	0	0	0	0	0	0	0	0	0	0	0	0	0	0	0	0	0
5830411N06Rik	1	0	0	0	0	0	0	0	0	0	0	0	0	0	0	0	0	0	0
5830415G21Rik	1	0	0	0	0	0	0	0	0	0	0	0	0	0	0	0	0	0	0
5830416I19Rik	1	0	0	0	0	0	0	0	0	0	0	0	0	0	0	0	0	0	0
5830437K03Rik	1	0	0	0	0	0	0	0	0	0	0	0	0	0	0	0	0	0	0
5830444F18Rik	1	0	0	0	0	0	0	0	0	0	0	0	0	0	0	0	0	0	0
5830454E08Rik	1	0	0	0	0	0	0	0	0	0	0	0	0	0	0	0	0	0	0
5830462I19Rik	1	0	0	0	0	0	0	0	0	0	0	0	0	0	0	0	0	0	0
5830468F06Rik	1	0	0	0	0	0	0	0	0	0	0	0	0	0	0	0	0	0	0
5830473C10Rik	1	0	0	0	0	0	0	0	0	0	0	0	0	0	0	0	0	0	0
5830487J09Rik	1	0	0	0	0	0	0	0	0	0	0	0	0	0	0	0	0	0	0
5930409G06Rik	1	0	0	0	0	0	0	0	0	0	0	0	0	0	0	0	0	0	0
5930420M18Rik	1	0	0	0	0	0	0	0	0	0	0	0	0	0	0	0	0	0	0
5930435M05Rik	0.86	0	0	0	0	0	0	0	0	0	0	0	0	0	0	0	0	0	0
6030400A10Rik	1	0	0	0	0	0	0	0	0	0	0	0	0	0	0	0	0	0	0
6030408B16Rik	1	0	0	1	0	0	0	0	1	0	0	0	0.89	0	0	0	0	0.67	0
6030442E23Rik	1	1	0	0	0	0	0	0	1	0	0.22	0	0	0	0	0	0	0.67	0
6030452D12Rik	0.42	0	0	0	0	0	0	0	0	0	0	0	0	0	0	0	0	0	0
6030460B20Rik	1	0	0	0	0	0	0	0	0	0	0	0	0	0	0	0	0	0	0
6030468B19Rik	0.42	0	0	0	0	0	2	0	0	0	0	0	0	0	0	1.11	0	0	0
6030469F06Rik	1	0	0	0	0	0	0	0	0	0	0	0	0	0	0	0	0	0	0
6030471H07Rik	0.19	0	0	0	0	0	0	0	0	0	0	0	0	0	0	0	0	0	0
6330403L08Rik	1	0	0	0	0	0	0	0	0	0	0	0	0	0	0	0	0	0	0
6330403N20Rik	0.28	0	0	0	0	0	0	0	0	0	0	0	0	0	0	0	0	0	0
6330410L21Rik	1	0	0	0	0	0	0	0	0	0	0	0	0	0	0	0	0	0	0
6330415B21Rik	1	0	0	0	0	0	0	0	0	0	0	0	0	0	0	0	0	0	0
6330419E04Rik	1	0	0	0	0	0	0	0	0	0	0	0	0	0	0	0	0	0	0
6330420H09Rik	1	0	0	0	0	0	0	0	0	0	0	0	0	0	0	0	0	0	0
6330562C20Rik	1	1	1	0	1	2	1	1	1	0	0.22	0.89	0	0.89	1.33	0.22	0.89	0.67	0
6430500D05Rik	0.63	0	0	0	0	0	0	0	0	0	0	0	0	0	0	0	0	0	0
6430503K07Rik	0.46	0	0	0	0	0	0	0	0	0	0	0	0	0	0	0	0	0	0
6430511E19Rik	0.42	0	0	0	0	0	0	0	0	0	0	0	0	0	0	0	0	0	0
6430531B16Rik	0.68	0	1	0	0	0	0	0	0	0	0	0.89	0	0	0	0	0	0	0
6430562O15Rik	0.58	1	0	0	0	0	0	0	0	0	0.22	0	0	0	0	0	0	0	0
6430628N08Rik	1	0	0	0	0	0	0	0	0	0	0	0	0	0	0	0	0	0	0
6430710C18Rik	1	0	1	0	0	0	0	0	0	1	0	0.89	0	0	0	0	0	0	1
6430710M23Rik	1	0	0	0	0	0	0	0	0	0	0	0	0	0	0	0	0	0	0
6530401F13Rik	0.5	0	0	0	0	0	0	0	1	0	0	0	0	0	0	0	0	0.67	0
6530403H02Rik	1	0	0	0	0	0	0	0	0	0	0	0	0	0	0	0	0	0	0
6530437J22Rik	1	0	0	0	0	0	0	0	0	0	0	0	0	0	0	0	0	0	0
6720427I07Rik	0.42	0	0	0	0	0	0	0	0	0	0	0	0	0	0	0	0	0	0
6720464F23Rik	1	0	0	0	0	0	0	0	0	0	0	0	0	0	0	0	0	0	0
6720469O03Rik	1	0	0	0	0	0	0	0	0	0	0	0	0	0	0	0	0	0	0
6720475M21Rik	1	0	0	0	0	0	0	0	0	0	0	0	0	0	0	0	0	0	0
6720482G16Rik	1	0	0	0	0	0	0	0	0	0	0	0	0	0	0	0	0	0	0
6820402A03Rik	1	0	0	0	0	0	0	0	0	0	0	0	0	0	0	0	0	0	0
7330404K18Rik	0.81	0	0	0	0	0	0	0	0	0	0	0	0	0	0	0	0	0	0
7330423F06Rik	1	0	0	0	0	0	0	0	0	0	0	0	0	0	0	0	0	0	0
7420426K07Rik	1	0	0	0	1	0	0	0	0	0	0	0	0	0.89	0	0	0	0	0
7420461P10Rik	1	0	0	0	0	0	0	0	0	0	0	0	0	0	0	0	0	0	0
7420700N18Rik	1	1	0	0	0	0	0	0	0	0	0.22	0	0	0	0	0	0	0	0
7530416G11Rik	1	0	0	0	0	0	0	0	0	0	0	0	0	0	0	0	0	0	0
7530428D23Rik	1	0	0	0	0	0	0	0	0	0	0	0	0	0	0	0	0	0	0
7630403G23Rik	1	0	0	0	1	0	0	1	0	0	0	0	0	0.89	0	0	0.89	0	0
8030411F24Rik	1	0	0	0	0	0	0	0	0	0	0	0	0	0	0	0	0	0	0
8030442B05Rik	1	0	0	0	0	2	0	0	1	0	0	0	0	0	1.33	0	0	0.67	0
8030443G20Rik	1	0	0	0	0	0	0	0	0	0	0	0	0	0	0	0	0	0	0
8030445P17Rik	1	0	0	0	0	0	0	0	0	0	0	0	0	0	0	0	0	0	0
8030451A03Rik	1	0	0	0	0	0	0	0	0	0	0	0	0	0	0	0	0	0	0
8030474K03Rik	1	0	1	0	0	0	2	0	0	0	0	0.89	0	0	0	1.11	0	0	0
8030487O14Rik	0.48	0	0	0	0	0	0	0	0	0	0	0	0	0	0	0	0	0	0
8430422M14Rik	0.57	0	0	0	0	0	0	0	0	0	0	0	0	0	0	0	0	0	0
8430423G03Rik	1	0	0	0	0	0	1	0	0	0	0	0	0	0	0	0.22	0	0	0
8430432A02Rik	1	0	0	0	0	0	0	0	0	0	0	0	0	0	0	0	0	0	0
8430436N08Rik	1	0	0	0	0	0	0	0	0	0	0	0	0	0	0	0	0	0	0
8430437L04Rik	1	0	0	0	0	0	0	0	0	0	0	0	0	0	0	0	0	0	0
9030204H09Rik	1	0	0	0	0	0	0	0	0	0	0	0	0	0	0	0	0	0	0
9030616G12Rik	1	0	0	0	0	0	0	0	0	0	0	0	0	0	0	0	0	0	0
9030619P08Rik	1	0	0	0	0	0	0	0	0	0	0	0	0	0	0	0	0	0	0
9030622O22Rik	1	0	0	0	0	0	0	0	0	0	0	0	0	0	0	0	0	0	0
9130015G15Rik	1	0	0	0	0	0	0	0	0	0	0	0	0	0	0	0	0	0	0
9130015L21Rik	1	0	0	0	0	0	0	0	0	0	0	0	0	0	0	0	0	0	0
9130017K11Rik	1	1	2	0	0	0	0	0	0	0	0.22	1.89	0	0	0	0	0	0	0
9130204K15Rik	1	0	0	0	0	0	0	0	0	0	0	0	0	0	0	0	0	0	0
9130204L05Rik	1	0	0	0	0	0	0	0	0	0	0	0	0	0	0	0	0	0	0
9130208D14Rik	0.18	0	0	0	0	0	0	0	0	0	0	0	0	0	0	0	0	0	0
9130213A22Rik	0.62	0	0	0	0	0	0	0	0	0	0	0	0	0	0	0	0	0	0
9130221F21Rik	1	0	0	0	0	0	0	0	0	0	0	0	0	0	0	0	0	0	0
9130221H12Rik	1	0	0	0	0	0	1	1	0	0	0	0	0	0	0	0.22	0.89	0	0
9130227L01Rik	1	0	1	0	0	0	0	0	0	0	0	0.89	0	0	0	0	0	0	0
9130230L23Rik	1	0	0	0	1	2	0	0	0	0	0	0	0	0.89	1.33	0	0	0	0
9130409I23Rik	1	0	0	0	0	0	0	0	0	0	0	0	0	0	0	0	0	0	0
9130604C24Rik	1	0	0	0	0	0	0	0	0	0	0	0	0	0	0	0	0	0	0
9230009I02Rik	1	0	0	0	0	0	0	1	0	0	0	0	0	0	0	0	0.89	0	0
9230019H11Rik	1	0	0	0	0	0	0	0	0	0	0	0	0	0	0	0	0	0	0
9230020A06Rik	1	0	0	0	0	0	0	0	0	0	0	0	0	0	0	0	0	0	0
9230102O04Rik	0.7	0	0	0	0	0	0	0	0	0	0	0	0	0	0	0	0	0	0
9230104L09Rik	0.75	0	0	0	0	0	0	0	0	0	0	0	0	0	0	0	0	0	0
9230105E05Rik	1	0	0	0	0	0	0	0	0	0	0	0	0	0	0	0	0	0	0
9230106D20Rik	1	0	0	0	0	0	0	0	0	0	0	0	0	0	0	0	0	0	0
9230109A22Rik	0.62	0	0	0	0	0	0	0	0	0	0	0	0	0	0	0	0	0	0
9230110F15Rik	0.53	0	0	0	0	0	0	0	0	0	0	0	0	0	0	0	0	0	0
9230112D13Rik	1	0	0	0	0	0	0	0	0	0	0	0	0	0	0	0	0	0	0
9230112E08Rik	1	0	0	0	0	0	0	0	0	0	0	0	0	0	0	0	0	0	0
9230113P08Rik	0.42	0	0	0	0	0	1	0	0	0	0	0	0	0	0	0.22	0	0	0
9230114J08Rik	1	0	0	0	0	0	0	0	0	0	0	0	0	0	0	0	0	0	0
9230117E06Rik	1	0	0	0	0	0	0	0	0	0	0	0	0	0	0	0	0	0	0
9330020H09Rik	0.47	1	2	0	0	0	0	0	0	0	0.22	1.89	0	0	0	0	0	0	0
9330118I20Rik	0.91	0	0	0	0	0	0	0	0	0	0	0	0	0	0	0	0	0	0
9330121J05Rik	1	0	0	0	0	0	0	0	0	0	0	0	0	0	0	0	0	0	0
9330121K16Rik	1	0	0	0	0	0	0	0	0	0	0	0	0	0	0	0	0	0	0
9330154K18Rik	1	0	0	0	0	0	0	0	0	0	0	0	0	0	0	0	0	0	0
9330160F10Rik	1	0	0	0	0	0	0	0	0	0	0	0	0	0	0	0	0	0	0
9330162B11Rik	1	0	0	0	0	0	0	0	0	0	0	0	0	0	0	0	0	0	0
9330162G02Rik	1	0	0	0	0	0	0	0	0	0	0	0	0	0	0	0	0	0	0
9330171B17Rik	0.65	0	0	0	0	0	0	0	0	0	0	0	0	0	0	0	0	0	0
9330182O14Rik	0.57	0	0	0	0	0	0	0	0	0	0	0	0	0	0	0	0	0	0
9330185C12Rik	1	0	0	0	0	0	0	0	0	0	0	0	0	0	0	0	0	0	0
9330198N18Rik	1	0	0	0	0	0	0	0	1	0	0	0	0	0	0	0	0	0.67	0
9430002A10Rik	1	0	0	0	0	0	0	0	0	0	0	0	0	0	0	0	0	0	0
9430007A20Rik	0.42	0	0	0	0	0	0	0	0	0	0	0	0	0	0	0	0	0	0
9430007M09Rik	0.42	0	0	0	0	0	0	0	0	0	0	0	0	0	0	0	0	0	0
9430018G01Rik	0.22	0	0	0	2	0	0	0	0	0	0	0	0	1.89	0	0	0	0	0
9430024E24Rik	1	0	0	0	0	0	0	0	0	0	0	0	0	0	0	0	0	0	0
9430025C20Rik	1	0	0	0	0	0	0	0	0	0	0	0	0	0	0	0	0	0	0
9430034N14Rik	0.42	0	0	0	0	0	0	0	0	0	0	0	0	0	0	0	0	0	0
9430037O13Rik	1	0	0	0	0	0	0	0	0	0	0	0	0	0	0	0	0	0	0
9430053O09Rik	0.43	0	0	0	0	0	0	0	0	0	0	0	0	0	0	0	0	0	0
9430062P05Rik	1	0	0	0	0	0	0	0	0	0	0	0	0	0	0	0	0	0	0
9430064I24Rik	1	0	0	0	0	0	0	0	0	0	0	0	0	0	0	0	0	0	0
9430069I07Rik	1	0	0	0	0	0	0	0	0	0	0	0	0	0	0	0	0	0	0
9430073C21Rik	1	0	0	0	0	0	0	0	0	0	0	0	0	0	0	0	0	0	0
9430083B18Rik	1	0	0	0	0	0	0	0	0	0	0	0	0	0	0	0	0	0	0
9430087B13Rik	1	0	0	0	0	0	0	0	0	0	0	0	0	0	0	0	0	0	0
9430087J23Rik	1	0	0	0	0	0	0	0	0	0	0	0	0	0	0	0	0	0	0
9430092D12Rik	1	0	0	0	0	0	0	0	0	0	0	0	0	0	0	0	0	0	0
9430093N23Rik	1	0	0	0	0	0	0	0	0	0	0	0	0	0	0	0	0	0	0
9430097D07Rik	0.42	0	2	2	1	1	1	1	1	1	0	1.89	1.89	0.89	0.67	0.22	0.89	0.67	1
9430098F02Rik	1	0	0	0	0	0	0	0	0	0	0	0	0	0	0	0	0	0	0
9430099M06Rik	0.42	0	0	0	0	0	0	0	0	0	0	0	0	0	0	0	0	0	0
9530002B09Rik	1	0	0	0	0	0	0	0	0	0	0	0	0	0	0	0	0	0	0
9530003J23Rik	1	0	0	0	0	0	0	0	1	0	0	0	0	0	0	0	0	0.67	0
9530003O04Rik	0.63	0	0	0	0	0	0	0	0	0	0	0	0	0	0	0	0	0	0
9530013L04Rik	1	0	0	0	0	0	0	0	0	0	0	0	0	0	0	0	0	0	0
9530018H14Rik	0.58	0	0	0	0	0	0	0	0	0	0	0	0	0	0	0	0	0	0
9530022L04Rik	1	0	0	0	0	0	0	0	0	0	0	0	0	0	0	0	0	0	0
9530026F06Rik	1	0	0	0	0	0	0	0	0	0	0	0	0	0	0	0	0	0	0
9530027J09Rik	1	0	0	0	0	0	0	0	0	0	0	0	0	0	0	0	0	0	0
9530034A14Rik	0.84	0	0	0	0	0	0	0	0	0	0	0	0	0	0	0	0	0	0
9530034E10Rik	0.62	0	0	0	0	0	0	0	0	0	0	0	0	0	0	0	0	0	0
9530036M11Rik	1	0	0	0	0	0	0	0	0	0	0	0	0	0	0	0	0	0	0
9530052C20Rik	0.56	1	0	0	0	0	0	0	0	0	0.22	0	0	0	0	0	0	0	0
9530056K15Rik	1	0	0	0	0	0	0	0	0	0	0	0	0	0	0	0	0	0	0
9530062K07Rik	0.42	0	0	1	0	0	0	0	0	0	0	0	0.89	0	0	0	0	0	0
9530078K11Rik	1	0	0	0	0	0	0	0	0	0	0	0	0	0	0	0	0	0	0
9530085L11Rik	1	0	0	0	0	0	0	0	0	0	0	0	0	0	0	0	0	0	0
9530085P06Rik	1	0	0	0	0	0	0	0	0	0	0	0	0	0	0	0	0	0	0
9530086O07Rik	1	0	0	0	0	0	0	0	0	0	0	0	0	0	0	0	0	0	0
9530097N15Rik	1	0	0	0	0	0	0	0	0	0	0	0	0	0	0	0	0	0	0
9630010A21Rik	1	0	0	0	0	0	0	0	0	0	0	0	0	0	0	0	0	0	0
9630013K17Rik	1	0	0	0	0	0	0	0	0	0	0	0	0	0	0	0	0	0	0
9630028H03Rik	0.68	0	0	0	0	0	0	0	0	0	0	0	0	0	0	0	0	0	0
9630041A04Rik	1	0	0	0	0	0	0	0	0	0	0	0	0	0	0	0	0	0	0
9830004L10Rik	1	0	0	0	0	0	0	0	0	2	0	0	0	0	0	0	0	0	2.11
9830132P13Rik	0.32	0	0	0	1	0	0	0	0	0	0	0	0	0.89	0	0	0	0	0
9930004E17Rik	0.67	0	0	0	0	0	0	0	0	0	0	0	0	0	0	0	0	0	0
9930022D16Rik	1	0	0	0	0	0	2	0	0	0	0	0	0	0	0	1.11	0	0	0
9930111H07Rik	1	0	0	0	0	0	0	0	0	0	0	0	0	0	0	0	0	0	0
9930120I10Rik	1	0	0	0	0	0	0	0	0	0	0	0	0	0	0	0	0	0	0
A030005K14Rik	1	0	0	0	0	0	0	0	0	0	0	0	0	0	0	0	0	0	0
A030012G06Rik	1	0	0	0	0	0	0	0	0	0	0	0	0	0	0	0	0	0	0
A130006I12Rik	0.51	0	0	0	0	0	0	0	0	0	0	0	0	0	0	0	0	0	0
A130014A01Rik	0.42	0	0	0	0	0	0	0	0	0	0	0	0	0	0	0	0	0	0
A130023I24Rik	0.1	0	0	0	0	0	0	0	0	0	0	0	0	0	0	0	0	0	0
A130030D18Rik	0.24	0	0	0	0	0	0	0	0	0	0	0	0	0	0	0	0	0	0
A130048G24Rik	1	0	0	0	0	0	0	0	0	0	0	0	0	0	0	0	0	0	0
A130050O07Rik	0.54	0	0	0	0	0	0	0	0	0	0	0	0	0	0	0	0	0	0
A130071D04Rik	1	0	0	0	0	0	0	0	0	0	0	0	0	0	0	0	0	0	0
A1bg	0.42	0	0	0	0	0	0	0	0	0	0	0	0	0	0	0	0	0	0
A230004M16Rik	1	0	0	0	0	0	0	0	0	0	0	0	0	0	0	0	0	0	0
A230009B12Rik	1	0	0	0	0	0	0	0	1	0	0	0	0	0	0	0	0	0.67	0
A230052G05Rik	1	0	0	0	0	0	0	0	0	0	0	0	0	0	0	0	0	0	0
A230059L01Rik	1	0	0	0	0	0	0	0	0	0	0	0	0	0	0	0	0	0	0
A230060F14Rik	1	0	0	0	0	0	0	0	0	0	0	0	0	0	0	0	0	0	0
A230065H16Rik	1	1	0	0	0	1	0	0	0	0	0.22	0	0	0	0.67	0	0	0	0
A230065N10Rik	1	0	0	0	0	0	0	0	0	0	0	0	0	0	0	0	0	0	0
A230072I06Rik	1	1	0	0	0	0	0	0	0	0	0.22	0	0	0	0	0	0	0	0
A230083N12Rik	0.02	0	0	0	0	0	0	0	0	0	0	0	0	0	0	0	0	0	0
A230085B16Rik	1	0	0	0	0	0	0	0	0	0	0	0	0	0	0	0	0	0	0
A230103L15Rik	1	0	0	0	0	0	0	0	0	0	0	0	0	0	0	0	0	0	0
A230108P19Rik	0.42	0	0	0	0	0	1	1	0	0	0	0	0	0	0	0.22	0.89	0	0
A26c2	1	0	0	0	0	0	0	0	0	0	0	0	0	0	0	0	0	0	0
A330032B11Rik	1	0	0	0	0	0	1	0	0	0	0	0	0	0	0	0.22	0	0	0
A330043C09Rik	0.32	0	0	0	0	0	0	0	0	0	0	0	0	0	0	0	0	0	0
A330044P14Rik	1	0	0	0	0	0	0	0	0	0	0	0	0	0	0	0	0	0	0
A330058E17Rik	1	0	0	0	0	0	0	0	0	0	0	0	0	0	0	0	0	0	0
A330070K13Rik	1	0	0	0	0	0	0	0	0	0	0	0	0	0	0	0	0	0	0
A330074H02Rik	0.05	0	0	0	0	0	0	0	0	0	0	0	0	0	0	0	0	0	0
A330087D11Rik	1	0	0	0	0	0	0	0	0	0	0	0	0	0	0	0	0	0	0
A330093E20Rik	1	1	2	0	0	0	0	0	0	0	0.22	1.89	0	0	0	0	0	0	0
A430027C01Rik	1	0	0	0	0	0	0	0	0	0	0	0	0	0	0	0	0	0	0
A430027H14Rik	1	0	0	0	0	0	0	0	0	0	0	0	0	0	0	0	0	0	0
A430034D21Rik	1	0	0	0	0	0	0	0	0	0	0	0	0	0	0	0	0	0	0
A430035B10Rik	0.11	0	1	0	0	0	0	0	9	0	0	0.89	0	0	0	0	0	8.44	0
A430048G15Rik	1	0	0	0	0	0	0	0	0	0	0	0	0	0	0	0	0	0	0
A430050A11Rik	1	0	0	0	0	0	0	0	0	0	0	0	0	0	0	0	0	0	0
A430060F13Rik	0.42	0	0	0	0	0	0	0	0	0	0	0	0	0	0	0	0	0	0
A430072C10Rik	1	0	0	0	0	0	0	0	0	0	0	0	0	0	0	0	0	0	0
A430072P03Rik	1	0	0	0	0	0	1	0	0	0	0	0	0	0	0	0.22	0	0	0
A430073D23Rik	1	0	0	0	0	0	0	2	1	0	0	0	0	0	0	0	1.89	0.78	0
A430078I02Rik	0.42	0	0	0	0	0	1	1	0	0	0	0	0	0	0	0.22	0.89	0	0
A430089I19Rik	1	0	0	0	0	0	0	0	0	0	0	0	0	0	0	0	0	0	0
A430106G13Rik	1	0	0	0	0	0	0	0	0	0	0	0	0	0	0	0	0	0	0
A430110C17Rik	1	0	0	0	0	0	0	0	0	0	0	0	0	0	0	0	0	0	0
A430110L20Rik	1	0	0	0	0	0	0	0	0	0	0	0	0	0	0	0	0	0	0
A4gnt	1	1	0	0	0	0	0	0	1	0	0.22	0	0	0	0	0	0	0.78	0
A530006G24Rik	1	0	0	0	0	0	0	0	0	0	0	0	0	0	0	0	0	0	0
A530010F05Rik	1	0	0	0	0	0	0	0	0	1	0	0	0	0	0	0	0	0	1
A530021J07Rik	0.29	0	0	0	0	0	0	0	0	0	0	0	0	0	0	0	0	0	0
A530030E21Rik	1	0	0	0	0	0	0	0	0	0	0	0	0	0	0	0	0	0	0
A530041M06Rik	1	0	0	0	0	0	0	0	0	0	0	0	0	0	0	0	0	0	0
A530053M12Rik	1	0	1	0	0	0	0	0	1	0	0	0.89	0	0	0	0	0	0.78	0
A530058N18Rik_2	1	0	0	0	0	0	0	0	0	0	0	0	0	0	0	0	0	0	0
A530064N14Rik	1	0	0	0	0	0	0	0	0	0	0	0	0	0	0	0	0	0	0
A530076I17Rik	1	1	1	0	1	1	1	1	1	0	0.22	0.89	0	0.89	0.67	0.22	0.89	0.78	0
A530083M17Rik	1	0	0	0	0	0	0	0	0	0	0	0	0	0	0	0	0	0	0
A530095I07Rik	1	0	0	0	0	1	0	0	0	0	0	0	0	0	0.67	0	0	0	0
A630009H07Rik	1	0	0	0	0	0	0	0	0	0	0	0	0	0	0	0	0	0	0
A630010A05Rik	1	0	0	0	0	0	0	0	0	0	0	0	0	0	0	0	0	0	0
A630012P03Rik	0.42	0	0	0	0	0	0	0	0	2	0	0	0	0	0	0	0	0	2.11
A630023A22Rik	1	0	0	1	0	1	0	0	0	0	0	0	0.89	0	0.67	0	0	0	0
A630023P12Rik	1	0	0	0	0	0	1	0	0	0	0	0	0	0	0	0.22	0	0	0
A630031M04Rik	1	0	0	0	0	0	0	0	0	0	0	0	0	0	0	0	0	0	0
A630035G10Rik	1	0	0	0	0	0	0	0	0	0	0	0	0	0	0	0	0	0	0
A630050E04Rik	1	0	0	0	0	0	0	0	0	0	0	0	0	0	0	0	0	0	0
A630072L19Rik	1	0	0	0	0	0	0	0	0	0	0	0	0	0	0	0	0	0	0
A630072M18Rik	1	0	0	0	0	0	0	0	0	0	0	0	0	0	0	0	0	0	0
A630073D07Rik	1	0	0	0	0	0	0	0	0	0	0	0	0	0	0	0	0	0	0
A630075F10Rik	1	0	0	0	0	0	0	0	0	0	0	0	0	0	0	0	0	0	0
A630076J17Rik	0.68	0	0	0	0	0	0	0	0	0	0	0	0	0	0	0	0	0	0
A630081D01Rik	0.42	0	0	0	0	0	0	0	0	0	0	0	0	0	0	0	0	0	0
A630091E08Rik	0.3	0	0	1	0	0	0	1	0	0	0	0	0.89	0	0	0	0.89	0	0
A630095E13Rik	0.71	0	0	0	0	0	0	0	0	0	0	0	0	0	0	0	0	0	0
A630095N17Rik	1	1	0	0	0	0	0	0	0	0	0.22	0	0	0	0	0	0	0	0
A730004F24Rik	0.42	0	0	0	0	0	0	0	0	0	0	0	0	0	0	0	0	0	0
A730013G03Rik	1	0	0	0	0	0	0	0	0	0	0	0	0	0	0	0	0	0	0
A730015C16Rik	1	0	0	0	0	0	0	0	0	0	0	0	0	0	0	0	0	0	0
A730018C14Rik	1	0	1	0	0	1	0	0	0	0	0	0.89	0	0	0.67	0	0	0	0
A730032A03Rik	1	0	0	0	0	0	0	0	0	0	0	0	0	0	0	0	0	0	0
A730035I17Rik	1	0	0	0	0	0	0	0	0	0	0	0	0	0	0	0	0	0	0
A730045E13Rik	1	0	0	0	0	0	0	0	0	0	0	0	0	0	0	0	0	0	0
A730061H03Rik	1	1	0	0	0	0	0	0	0	0	0.22	0	0	0	0	0	0	0	0
A730062M13Rik	1	0	0	0	0	0	0	0	0	0	0	0	0	0	0	0	0	0	0
A730082K24Rik	1	0	0	0	0	0	0	0	0	0	0	0	0	0	0	0	0	0	0
A730089K16Rik	0.56	0	0	0	0	0	0	0	0	0	0	0	0	0	0	0	0	0	0
A730090N16Rik	0.42	0	0	0	0	0	0	0	0	0	0	0	0	0	0	0	0	0	0
A730094K22Rik	0.03	0	0	0	0	0	0	0	0	0	0	0	0	0	0	0	0	0	0
A830011K09Rik	1	0	0	0	0	0	0	1	0	0	0	0	0	0	0	0	0.89	0	0
A830019L24Rik	0.42	0	0	0	0	0	0	2	0	0	0	0	0	0	0	0	1.89	0	0
A830029E22Rik	0.53	0	0	0	0	1	0	0	0	0	0	0	0	0	0.67	0	0	0	0
A830031A19Rik	1	0	0	0	0	0	0	0	0	0	0	0	0	0	0	0	0	0	0
A830035A12Rik	1	0	0	0	1	0	0	0	0	0	0	0	0	0.89	0	0	0	0	0
A830039N20Rik	0.52	0	0	0	0	0	0	0	0	0	0	0	0	0	0	0	0	0	0
A830073O21Rik	0.61	0	0	0	0	0	0	0	0	0	0	0	0	0	0	0	0	0	0
A930002H02Rik	1	0	0	0	0	0	0	0	0	0	0	0	0	0	0	0	0	0	0
A930002I21Rik	1	0	0	0	0	1	0	0	0	0	0	0	0	0	0.67	0	0	0	0
A930003O13Rik	1	0	0	0	0	0	0	0	0	0	0	0	0	0	0	0	0	0	0
A930004J17Rik	1	0	0	0	0	0	0	0	0	0	0	0	0	0	0	0	0	0	0
A930005G22Rik	1	0	0	0	0	0	0	0	0	0	0	0	0	0	0	0	0	0	0
A930005N03Rik	1	0	0	0	0	0	0	0	0	0	0	0	0	0	0	0	0	0	0
A930006L05Rik	1	0	0	0	0	0	2	0	0	0	0	0	0	0	0	1.11	0	0	0
A930009A15Rik	1	0	0	0	0	1	0	0	2	0	0	0	0	0	0.67	0	0	1.56	0
A930014E01Rik	1	0	0	0	0	0	0	0	0	0	0	0	0	0	0	0	0	0	0
A930014E10Rik	1	0	0	0	0	0	0	0	0	0	0	0	0	0	0	0	0	0	0
A930015D03Rik	1	1	0	0	0	0	0	0	0	0	0.33	0	0	0	0	0	0	0	0
A930016O22Rik	0.42	0	0	0	1	0	0	0	0	0	0	0	0	0.89	0	0	0	0	0
A930018P22Rik	0.82	2	0	0	2	0	0	0	0	0	1.33	0	0	1.89	0	0	0	0	0
A930019D19Rik	1	0	0	0	0	1	0	0	0	0	0	0	0	0	0.67	0	0	0	0
A930028O11Rik	1	0	0	0	0	0	0	0	0	0	0	0	0	0	0	0	0	0	0
A930030B08Rik	1	0	0	0	0	0	0	0	0	0	0	0	0	0	0	0	0	0	0
A930031H19Rik	0.53	0	0	0	0	0	0	0	0	0	0	0	0	0	0	0	0	0	0
A930032L01Rik	1	0	0	0	0	0	0	0	0	0	0	0	0	0	0	0	0	0	0
A930033H14Rik	0.42	2	0	0	0	0	0	0	1	0	1.33	0	0	0	0	0	0	0.78	0
A930035D04Rik	0.71	0	0	0	0	0	0	0	0	0	0	0	0	0	0	0	0	0	0
A930036I15Rik	0.01	0	0	0	0	0	0	0	0	0	0	0	0	0	0	0	0	0	0
A930036K24Rik	1	0	0	0	0	0	0	0	0	0	0	0	0	0	0	0	0	0	0
A930041C12Rik	1	0	0	0	0	1	0	0	0	0	0	0	0	0	0.67	0	0	0	0
A930104D05Rik	1	0	0	0	0	0	0	0	0	0	0	0	0	0	0	0	0	0	0
AA413626	0.51	0	0	0	0	0	0	0	0	0	0	0	0	0	0	0	0	0	0
AA414768	1	0	0	0	0	0	0	0	0	0	0	0	0	0	0	0	0	0	0
AA474408	0.22	0	0	0	0	0	0	0	0	0	0	0	0	0	0	0	0	0	0
AA543401	0.96	0	0	0	0	0	0	0	0	0	0	0	0	0	0	0	0	0	0
AA545190	0.42	0	0	0	0	0	0	0	0	0	0	0	0	0	0	0	0	0	0
AA619741	0.34	0	0	0	0	0	0	0	0	0	0	0	0	0	0	0	0	0	0
AA623943	1	0	0	0	0	0	0	0	0	0	0	0	0	0	0	0	0	0	0
AA645442	1	0	0	0	0	0	0	0	0	0	0	0	0	0	0	0	0	0	0
AA672651	0.93	0	0	0	0	0	0	0	0	0	0	0	0	0	0	0	0	0	0
AA792892	1	0	0	0	0	0	0	0	0	0	0	0	0	0	0	0	0	0	0
AA914427	1	0	0	0	0	0	0	0	0	0	0	0	0	0	0	0	0	0	0
Aadac	1	0	0	0	0	0	0	0	0	0	0	0	0	0	0	0	0	0	0
Aadacl2	1	0	0	0	0	0	0	0	0	1	0	0	0	0	0	0	0	0	1
Aadacl3	0.32	0	0	0	0	0	0	0	0	0	0	0	0	0	0	0	0	0	0
Abca14	1	1	0	1	0	0	0	0	0	0	0.33	0	0.89	0	0	0	0	0	0
Abca15	1	0	0	0	0	0	0	0	0	0	0	0	0	0	0	0	0	0	0
Abca16	1	0	0	0	0	0	0	0	0	0	0	0	0	0	0	0	0	0	0
Abcb11	0.46	0	0	0	0	2	2	0	0	0	0	0	0	0	1.44	1.11	0	0	0
Abcb5	1	0	0	0	0	0	0	0	0	0	0	0	0	0	0	0	0	0	0
Abcg8	1	0	1	2	0	0	0	0	0	0	0	0.89	1.89	0	0	0	0	0	0
Abhd12b	1	0	0	0	1	0	0	1	0	0	0	0	0	0.89	0	0	0.89	0	0
Abhd16b	1	0	2	0	0	0	0	0	1	0	0	1.89	0	0	0	0	0	0.78	0
Abo	0.42	1	0	0	0	0	0	0	0	0	0.33	0	0	0	0	0	0	0	0
AC069308.1	0.15	0	0	0	0	0	0	0	0	0	0	0	0	0	0	0	0	0	0
AC084391.1	0.51	0	0	0	0	0	0	0	0	0	0	0	0	0	0	0	0	0	0
AC099760.1	1	0	0	0	0	0	0	0	0	0	0	0	0	0	0	0	0	0	0
AC099934.1	1	0	0	0	0	0	0	0	0	0	0	0	0	0	0	0	0	0	0
AC099934.2	1	0	0	0	0	0	0	0	0	0	0	0	0	0	0	0	0	0	0
AC117232.1	1	0	0	0	0	0	0	0	0	0	0	0	0	0	0	0	0	0	0
AC117240.1	0.52	0	0	0	0	0	0	0	0	0	0	0	0	0	0	0	0	0	0
AC121821.1	1	0	0	0	0	0	0	0	0	0	0	0	0	0	0	0	0	0	0
AC122546.1	0.21	0	0	0	0	0	0	0	0	0	0	0	0	0	0	0	0	0	0
AC122844.1	0.26	0	0	0	0	0	0	0	0	0	0	0	0	0	0	0	0	0	0
AC124193.1	1	0	0	0	0	0	0	0	0	0	0	0	0	0	0	0	0	0	0
AC124457.1	1	0	0	0	0	0	0	0	0	0	0	0	0	0	0	0	0	0	0
AC124613.1	0.5	0	0	0	0	0	0	0	0	0	0	0	0	0	0	0	0	0	0
AC125099.1	1	0	0	0	0	0	0	0	0	0	0	0	0	0	0	0	0	0	0
AC125099.2	0.63	0	0	0	0	0	0	0	0	0	0	0	0	0	0	0	0	0	0
AC125167.1	1	0	0	0	0	0	0	0	0	0	0	0	0	0	0	0	0	0	0
AC133189.1	1	0	0	0	0	0	0	0	0	0	0	0	0	0	0	0	0	0	0
AC136146.1	0.8	0	0	0	0	0	0	0	0	0	0	0	0	0	0	0	0	0	0
AC137678.1	1	0	0	0	0	0	0	0	0	0	0	0	0	0	0	0	0	0	0
AC139186.1	0.64	0	0	0	0	0	0	0	0	0	0	0	0	0	0	0	0	0	0
AC140205.10	0.42	0	0	0	0	0	0	0	0	2	0	0	0	0	0	0	0	0	2.11
AC145392.1	0.59	0	0	0	0	0	0	0	0	0	0	0	0	0	0	0	0	0	0
AC147560.1	1	0	0	0	0	0	0	0	0	0	0	0	0	0	0	0	0	0	0
AC151286.1	1	0	0	0	0	0	0	0	0	0	0	0	0	0	0	0	0	0	0
AC151967.1	0.62	0	0	0	0	0	0	0	0	0	0	0	0	0	0	0	0	0	0
AC153872.1	0.42	0	0	0	0	0	0	0	0	0	0	0	0	0	0	0	0	0	0
AC154296.1	1	0	0	0	0	0	0	0	0	0	0	0	0	0	0	0	0	0	0
AC154540.1	1	0	0	0	0	0	0	0	0	0	0	0	0	0	0	0	0	0	0
AC155839.1	1	0	0	0	0	0	0	0	0	0	0	0	0	0	0	0	0	0	0
AC156953.1	1	0	0	0	0	0	0	0	0	0	0	0	0	0	0	0	0	0	0
AC157602.1	1	0	0	0	0	0	0	0	0	0	0	0	0	0	0	0	0	0	0
AC157822.1	1	0	0	0	0	0	0	0	0	0	0	0	0	0	0	0	0	0	0
AC157822.2	1	0	0	0	0	0	0	0	0	0	0	0	0	0	0	0	0	0	0
Accsl	1	0	0	0	1	0	0	0	0	0	0	0	0	0.89	0	0	0	0	0
Ace3	1	0	0	0	0	0	0	0	0	0	0	0	0	0	0	0	0	0	0
Acer1	0.63	0	0	0	0	0	1	0	0	0	0	0	0	0	0	0.22	0	0	0
Ackr4	1	0	0	0	0	1	0	2	0	0	0	0	0	0	0.67	0	1.89	0	0
Acmsd	0.42	0	0	0	0	0	0	0	0	0	0	0	0	0	0	0	0	0	0
Acnat1	1	0	0	0	0	1	0	0	0	1	0	0	0	0	0.67	0	0	0	1
Acnat2	1	0	0	0	0	0	0	0	0	0	0	0	0	0	0	0	0	0	0
Acpt	1	0	0	0	0	0	0	0	0	0	0	0	0	0	0	0	0	0	0
Acr	0.62	0	0	0	0	1	0	1	0	0	0	0	0	0	0.67	0	0.89	0	0
Acrv1	1	0	0	0	0	0	1	0	0	0	0	0	0	0	0	0.22	0	0	0
Acsbg2	1	0	0	0	0	1	1	0	0	0	0	0	0	0	0.67	0.22	0	0	0
Acsm1	1	0	0	0	0	1	0	0	0	0	0	0	0	0	0.67	0	0	0	0
Acsm2	1	0	0	0	0	0	0	0	0	0	0	0	0	0	0	0	0	0	0
Acsm3	0.42	0	0	0	0	0	1	0	0	0	0	0	0	0	0	0.22	0	0	0
Acsm4	1	0	0	0	0	0	0	0	1	0	0	0	0	0	0	0	0	0.89	0
Acss2os	1	0	0	0	0	0	0	0	0	0	0	0	0	0	0	0	0	0	0
Actc1	1	0	0	0	0	0	0	0	0	0	0	0	0	0	0	0	0	0	0
Actg-ps1	1	0	0	0	0	0	0	0	0	0	0	0	0	0	0	0	0	0	0
Actl10	1	0	0	0	0	0	0	0	0	0	0	0	0	0	0	0	0	0	0
Actl11	0.1	0	0	0	0	0	0	0	0	0	0	0	0	0	0	0	0	0	0
Actl7b	0.79	0	0	0	0	0	0	0	0	0	0	0	0	0	0	0	0	0	0
Actl9	0.42	0	0	0	1	0	0	0	0	0	0	0	0	0.89	0	0	0	0	0
Actrt1	0.18	0	0	0	0	0	0	0	0	0	0	0	0	0	0	0	0	0	0
Actrt2	0.42	0	0	0	0	0	0	0	0	0	0	0	0	0	0	0	0	0	0
Adad1	0.42	0	0	0	0	0	0	0	0	0	0	0	0	0	0	0	0	0	0
Adad2	1	0	1	1	0	0	0	0	0	0	0	0.89	0.89	0	0	0	0	0	0
Adam1a	0.42	0	0	0	0	0	0	0	0	0	0	0	0	0	0	0	0	0	0
Adam1b	0.67	0	0	0	0	0	0	0	0	0	0	0	0	0	0	0	0	0	0
Adam2	1	0	0	0	0	0	1	0	0	0	0	0	0	0	0	0.22	0	0	0
Adam20	0.5	0	0	0	0	0	0	0	0	1	0	0	0	0	0	0	0	0	1
Adam24	1	0	0	0	0	0	0	0	0	0	0	0	0	0	0	0	0	0	0
Adam25	1	0	0	0	0	0	0	0	0	0	0	0	0	0	0	0	0	0	0
Adam26a	0.76	0	0	0	0	0	0	0	0	0	0	0	0	0	0	0	0	0	0
Adam26b	0.42	0	0	0	0	0	0	0	0	0	0	0	0	0	0	0	0	0	0
Adam28	0.07	0	0	1	0	0	0	0	0	0	0	0	0.89	0	0	0	0	0	0
Adam29	1	0	0	0	0	0	0	0	0	0	0	0	0	0	0	0	0	0	0
Adam34	1	0	0	0	0	0	0	0	0	0	0	0	0	0	0	0	0	0	0
Adam4	1	0	1	0	0	0	0	0	0	0	0	0.89	0	0	0	0	0	0	0
Adam6a	1	0	0	0	0	0	0	0	0	0	0	0	0	0	0	0	0	0	0
Adam6b	0.07	0	0	0	1	0	0	0	0	0	0	0	0	0.89	0	0	0	0	0
Adamdec1	0.42	0	0	0	0	0	0	0	0	0	0	0	0	0	0	0	0	0	0
Adamts13	0.56	0	0	0	0	0	0	0	0	0	0	0	0	0	0	0	0	0	0
Adap2os	0.73	0	0	0	0	0	0	0	0	0	0	0	0	0	0	0	0	0	0
Adcy10	1	0	0	1	3	1	1	1	1	2	0	0	0.89	3	0.67	0.22	0.89	0.89	2.11
Adgrd2-ps	1	0	0	0	0	0	0	0	0	0	0	0	0	0	0	0	0	0	0
Adgrf2	0.42	1	1	1	1	2	0	2	0	1	0.33	0.89	0.89	0.89	1.44	0	1.89	0	1
Adgrf3	0.42	2	0	0	0	1	0	0	0	0	1.33	0	0	0	0.78	0	0	0	0
Adgrf4	0.86	0	0	0	0	0	0	0	1	3	0	0	0	0	0	0	0	0.89	4
Adgrg4	0.61	1	0	0	0	0	0	0	1	0	0.33	0	0	0	0	0	0	0.89	0
Adgrg5	0.42	0	0	0	0	0	3	1	0	0	0	0	0	0	0	2	0.89	0	0
Adgrg7	1	2	0	0	0	0	0	1	0	0	1.33	0	0	0	0	0	0.89	0	0
Adh4	1	0	0	0	0	0	0	0	0	0	0	0	0	0	0	0	0	0	0
Adh6-ps1	1	0	0	0	0	0	0	0	0	0	0	0	0	0	0	0	0	0	0
Adh6a	1	0	0	0	0	0	0	0	0	0	0	0	0	0	0	0	0	0	0
Adh6b	0.6	0	0	0	0	1	0	0	0	2	0	0	0	0	0.78	0	0	0	2.11
Adig	1	0	0	0	0	0	0	0	0	0	0	0	0	0	0	0	0	0	0
Adm2	1	1	0	0	0	0	0	0	0	0	0.33	0	0	0	0	0	0	0	0
Adora3	1	0	0	0	0	0	0	0	0	2	0	0	0	0	0	0	0	0	2.11
AF067061	0.42	0	0	0	0	0	0	0	0	0	0	0	0	0	0	0	0	0	0
AF067063	1	0	0	0	0	0	0	0	0	0	0	0	0	0	0	0	0	0	0
AF357341	0.2	0	0	0	0	0	0	0	0	0	0	0	0	0	0	0	0	0	0
AF357399	1	0	0	0	0	0	0	0	0	0	0	0	0	0	0	0	0	0	0
AF357425	1	0	0	0	0	0	0	0	0	0	0	0	0	0	0	0	0	0	0
AF357428	1	0	0	0	0	0	0	0	0	0	0	0	0	0	0	0	0	0	0
AF366264	1	0	0	0	0	0	0	0	0	0	0	0	0	0	0	0	0	0	0
Afm	1	0	0	0	0	0	0	0	0	0	0	0	0	0	0	0	0	0	0
Afmid	1	3	2	2	2	1	2	3	2	0	2.22	1.89	1.89	1.89	0.78	1.11	3	1.67	0
Afp	1	0	0	0	0	0	2	0	0	0	0	0	0	0	0	1.11	0	0	0
Agrp	1	2	0	0	0	0	2	0	0	0	1.33	0	0	0	0	1.11	0	0	0
Agxt	1	0	0	0	0	0	0	0	0	0	0	0	0	0	0	0	0	0	0
Agxt2	1	0	0	0	0	0	0	0	0	0	0	0	0	0	0	0	0	0	0
Ahrr	1	2	0	2	3	2	2	3	2	2	1.33	0	1.89	3	1.44	1.11	3	1.67	2.11
Ahsg	1	0	0	0	0	0	0	0	0	0	0	0	0	0	0	0	0	0	0
AI182371	1	1	0	0	1	0	0	0	0	0	0.33	0	0	0.89	0	0	0	0	0
AI314278	0.77	0	0	0	0	0	0	0	0	0	0	0	0	0	0	0	0	0	0
AI429214	0.2	0	0	0	0	0	1	0	0	0	0	0	0	0	0	0.22	0	0	0
AI481877	0.45	0	0	0	0	0	1	0	0	0	0	0	0	0	0	0.22	0	0	0
AI507597	0.17	0	0	0	0	0	0	0	0	0	0	0	0	0	0	0	0	0	0
AI606473	1	0	0	2	0	2	0	0	0	0	0	0	1.89	0	1.44	0	0	0	0
AI646519	1	0	0	0	0	0	0	0	0	0	0	0	0	0	0	0	0	0	0
AI847159	0.5	0	1	0	0	1	0	0	0	0	0	0.89	0	0	0.78	0	0	0	0
Aicda	0.09	0	0	0	0	0	0	0	0	0	0	0	0	0	0	0	0	0	0
Aim1l	1	1	0	1	0	0	0	0	0	0	0.33	0	0.89	0	0	0	0	0	0
Aipl1	0.39	0	0	0	0	0	0	0	1	0	0	0	0	0	0	0	0	0.89	0
Aire	0.13	0	0	0	0	0	1	0	0	1	0	0	0	0	0	0.22	0	0	1
Ak3l2-ps	0.63	0	0	0	0	0	0	0	0	0	0	0	0	0	0	0	0	0	0
Akap14	0.56	0	0	1	0	0	2	0	0	0	0	0	0.89	0	0	1.11	0	0	0
Akap4	0.42	0	0	0	0	0	0	0	0	0	0	0	0	0	0	0	0	0	0
Akirin1-ps	0.92	0	0	0	0	0	0	0	0	0	0	0	0	0	0	0	0	0	0
Aknaos	1	0	0	0	0	0	0	0	0	0	0	0	0	0	0	0	0	0	0
Akp-ps1	1	1	0	0	0	0	1	0	0	0	0.44	0	0	0	0	0.22	0	0	0
Akp3	1	0	0	0	0	0	0	0	0	0	0	0	0	0	0	0	0	0	0
Akr1b7	1	1	0	0	0	0	0	0	1	0	0.44	0	0	0	0	0	0	0.89	0
Akr1c18	1	0	0	0	0	0	0	0	0	0	0	0	0	0	0	0	0	0	0
Akr1c20	1	0	0	0	0	0	0	0	0	0	0	0	0	0	0	0	0	0	0
Akr1c21	1	0	0	0	0	0	0	0	0	0	0	0	0	0	0	0	0	0	0
Akr1c6	1	0	0	0	0	0	0	0	0	0	0	0	0	0	0	0	0	0	0
Akr1cl	1	0	0	0	0	0	0	0	1	0	0	0	0	0	0	0	0	0.89	0
Akr1d1	1	0	0	0	0	0	0	0	0	0	0	0	0	0	0	0	0	0	0
Akt2-ps	1	0	0	0	0	0	0	0	0	0	0	0	0	0	0	0	0	0	0
AL593843.1	1	0	0	0	0	0	0	0	0	0	0	0	0	0	0	0	0	0	0
AL596383.1	1	0	0	0	0	0	0	0	0	0	0	0	0	0	0	0	0	0	0
AL603834.1	1	0	0	0	0	0	0	0	0	0	0	0	0	0	0	0	0	0	0
AL626808.1	1	0	0	0	0	0	0	0	0	0	0	0	0	0	0	0	0	0	0
AL645522.1	1	0	0	0	0	0	0	0	0	0	0	0	0	0	0	0	0	0	0
AL645739.1	1	0	0	0	0	0	0	0	0	0	0	0	0	0	0	0	0	0	0
AL672049.1	1	0	0	0	0	0	0	0	0	0	0	0	0	0	0	0	0	0	0
AL772271.1	1	0	0	0	0	0	0	0	0	0	0	0	0	0	0	0	0	0	0
AL845457.1	1	0	0	0	0	0	0	0	0	0	0	0	0	0	0	0	0	0	0
AL928567.1	1	0	0	0	0	0	0	0	0	0	0	0	0	0	0	0	0	0	0
AL954388.1	1	0	0	0	0	0	0	0	0	0	0	0	0	0	0	0	0	0	0
Alb	1	0	0	0	0	0	0	0	0	0	0	0	0	0	0	0	0	0	0
Alkbh3os1	1	0	0	0	0	0	0	0	0	0	0	0	0	0	0	0	0	0	0
Allc	1	0	0	0	0	0	0	0	0	0	0	0	0	0	0	0	0	0	0
Alpi	1	0	0	0	0	0	0	0	0	0	0	0	0	0	0	0	0	0	0
Alppl2	1	0	0	0	0	0	0	0	0	0	0	0	0	0	0	0	0	0	0
Als2cr11	1	0	1	0	0	0	0	0	0	0	0	0.89	0	0	0	0	0	0	0
Als2cr11b	1	0	0	1	0	0	0	2	0	0	0	0	0.89	0	0	0	1.89	0	0
Ambn	1	0	0	0	0	1	0	0	0	0	0	0	0	0	0.78	0	0	0	0
Ambp	1	1	0	0	0	0	0	0	0	0	0.44	0	0	0	0	0	0	0	0
Amd-ps1	1	0	0	0	0	0	0	0	0	0	0	0	0	0	0	0	0	0	0
Amd-ps3	0.42	0	0	0	0	0	0	0	0	0	0	0	0	0	0	0	0	0	0
Amd-ps4	1	0	0	0	0	0	0	0	0	0	0	0	0	0	0	0	0	0	0
Amd-ps5	0.42	0	0	0	0	0	0	0	0	0	0	0	0	0	0	0	0	0	0
Amelx	0.54	0	0	0	0	0	0	0	0	0	0	0	0	0	0	0	0	0	0
Amigo3	1	0	0	1	0	0	0	0	0	0	0	0	0.89	0	0	0	0	0	0
Ampd1	1	0	0	0	3	0	0	0	0	0	0	0	0	3	0	0	0	0	0
Amtn	0.65	0	0	0	0	0	0	0	0	0	0	0	0	0	0	0	0	0	0
Amy2-ps1	0.17	0	0	0	0	0	0	0	0	0	0	0	0	0	0	0	0	0	0
Amy2a1	0.7	0	0	0	0	0	0	0	0	0	0	0	0	0	0	0	0	0	0
Amy2a2	0.42	0	0	0	0	0	0	0	0	0	0	0	0	0	0	0	0	0	0
Amy2a3	0.28	0	0	0	0	0	0	0	0	0	0	0	0	0	0	0	0	0	0
Amy2a4	0.02	0	0	0	0	0	0	0	0	0	0	0	0	0	0	0	0	0	0
Amy2a5	0.7	0	0	0	0	0	0	0	0	0	0	0	0	0	0	0	0	0	0
Amy2b	0.26	0	0	0	0	0	0	0	0	0	0	0	0	0	0	0	0	0	0
Ang-ps1	1	0	0	0	0	0	0	0	0	0	0	0	0	0	0	0	0	0	0
Ang-ps2	0.62	0	0	0	0	0	0	0	0	0	0	0	0	0	0	0	0	0	0
Ang-ps3	0.42	0	0	0	0	0	0	0	0	0	0	0	0	0	0	0	0	0	0
Ang2	0.18	0	0	0	0	0	0	0	0	0	0	0	0	0	0	0	0	0	0
Ang4	0.42	0	0	0	0	0	0	0	0	0	0	0	0	0	0	0	0	0	0
Ang5	1	0	0	0	0	0	0	0	0	0	0	0	0	0	0	0	0	0	0
Ang6	0.42	0	0	0	0	0	0	0	0	0	0	0	0	0	0	0	0	0	0
Angptl8	0.42	0	0	0	0	1	0	0	0	0	0	0	0	0	0.78	0	0	0	0
Ankar	1	0	0	0	0	0	0	0	0	0	0	0	0	0	0	0	0	0	0
Ankdd1a	0.53	0	2	0	0	0	0	0	0	0	0	1.89	0	0	0	0	0	0	0
Ankk1	1	0	0	0	0	0	0	0	0	0	0	0	0	0	0	0	0	0	0
Ankrd1	1	0	0	0	0	0	2	1	0	0	0	0	0	0	0	1.11	0.89	0	0
Ankrd31	0.22	0	1	0	0	1	0	0	0	0	0	0.89	0	0	0.78	0	0	0	0
Ankrd33	1	0	0	0	0	0	0	0	0	0	0	0	0	0	0	0	0	0	0
Ankrd36	1	0	0	0	0	0	0	0	0	0	0	0	0	0	0	0	0	0	0
Ankrd60	0.45	0	0	0	0	1	0	0	0	0	0	0	0	0	0.78	0	0	0	0
Ankrd61	1	0	0	0	0	0	0	0	0	0	0	0	0	0	0	0	0	0	0
Ankrd65	0.42	0	0	0	0	0	0	0	0	0	0	0	0	0	0	0	0	0	0
Anks4b	1	0	0	0	0	1	0	0	0	0	0	0	0	0	0.78	0	0	0	0
Anp32-ps	1	0	0	0	0	0	0	0	0	0	0	0	0	0	0	0	0	0	0
Anp32b-ps1	0.76	0	0	0	0	0	0	0	0	0	0	0	0	0	0	0	0	0	0
Antxrl	1	0	0	0	0	0	0	0	0	0	0	0	0	0	0	0	0	0	0
Anxa10	0.08	0	0	0	0	0	0	0	0	0	0	0	0	0	0	0	0	0	0
Anxa11os	1	0	0	0	0	0	0	0	0	0	0	0	0	0	0	0	0	0	0
Anxa13	1	0	0	0	0	0	0	0	0	0	0	0	0	0	0	0	0	0	0
Aoc1	0.42	1	0	0	0	0	0	0	1	0	0.44	0	0	0	0	0	0	0.89	0
Ap3s1-ps1	1	0	0	0	0	0	0	0	0	0	0	0	0	0	0	0	0	0	0
Ap3s1-ps2	1	0	0	0	0	0	0	0	0	0	0	0	0	0	0	0	0	0	0
Apc-ps1	1	0	0	0	0	0	0	0	0	0	0	0	0	0	0	0	0	0	0
Apcs	1	0	0	0	0	0	0	0	0	0	0	0	0	0	0	0	0	0	0
Apela	0.42	0	0	0	0	0	0	0	0	0	0	0	0	0	0	0	0	0	0
Api5-ps	1	0	0	0	0	0	0	0	0	0	0	0	0	0	0	0	0	0	0
Apoa4	1	0	0	0	0	0	0	0	0	0	0	0	0	0	0	0	0	0	0
Apoa5	0.02	0	0	0	0	0	0	0	0	1	0	0	0	0	0	0	0	0	1
Apobec4	0.42	0	0	0	0	0	0	0	0	0	0	0	0	0	0	0	0	0	0
Apoc2	1	1	0	0	0	2	0	0	0	0	0.44	0	0	0	1.44	0	0	0	0
Apoc3	0.42	0	0	0	0	0	0	0	0	0	0	0	0	0	0	0	0	0	0
Apoc4	0.33	1	0	0	0	0	0	1	0	0	0.44	0	0	0	0	0	0.89	0	0
Apol10a	1	0	0	0	0	0	0	0	0	0	0	0	0	0	0	0	0	0	0
Apol11a	1	1	0	0	0	0	1	0	0	0	0.44	0	0	0	0	0.22	0	0	0
Apol7a	0.11	0	0	0	0	0	1	0	0	0	0	0	0	0	0	0.22	0	0	0
Apol7b	1	0	0	0	2	0	0	0	0	0	0	0	0	1.89	0	0	0	0	0
Apol7c	1	0	0	0	0	0	0	0	0	1	0	0	0	0	0	0	0	0	1
Apon	0.68	0	0	0	0	0	1	0	0	0	0	0	0	0	0	0.22	0	0	0
Aqp10-ps	0.6	0	0	0	0	0	0	0	1	0	0	0	0	0	0	0	0	0.89	0
Aqp12	0.55	0	0	0	0	0	0	0	0	0	0	0	0	0	0	0	0	0	0
Aqp2	0.57	0	0	0	1	0	0	0	0	0	0	0	0	0.89	0	0	0	0	0
Arf4os	0.61	0	0	0	1	0	0	0	0	0	0	0	0	0.89	0	0	0	0	0
Arhgap15os	1	0	0	0	0	0	0	0	0	0	0	0	0	0	0	0	0	0	0
Arhgap20os	1	0	0	0	0	0	0	0	0	0	0	0	0	0	0	0	0	0	0
Arhgap27os2	1	0	0	0	0	0	0	1	0	0	0	0	0	0	0	0	0.89	0	0
Arhgap27os3	1	0	0	0	0	0	0	0	0	0	0	0	0	0	0	0	0	0	0
Arhgap40	0.00904	0	0	0	1	0	0	0	0	0	0	0	0	0.89	0	0	0	0	0
Arid3c	0.42	0	0	0	0	0	0	0	0	0	0	0	0	0	0	0	0	0	0
Arl13a	0.1	0	0	0	0	0	0	0	0	0	0	0	0	0	0	0	0	0	0
Arl14	1	0	0	0	0	0	0	0	0	0	0	0	0	0	0	0	0	0	0
Arl14epl	1	0	0	0	0	0	0	0	0	0	0	0	0	0	0	0	0	0	0
Arl4aos	1	0	0	0	0	0	1	0	2	0	0	0	0	0	0	0.22	0	1.89	0
Arl9	1	0	0	0	0	0	0	0	0	0	0	0	0	0	0	0	0	0	0
Armc12	1	0	0	0	0	0	0	0	0	0	0	0	0	0	0	0	0	0	0
Arrdc5	1	0	0	0	0	0	0	0	0	0	0	0	0	0	0	0	0	0	0
Art2b	1	0	0	1	0	0	0	0	2	0	0	0	0.89	0	0	0	0	1.89	0
Asb12	1	0	0	0	0	0	1	0	0	0	0	0	0	0	0	0.22	0	0	0
Asb14	0.64	1	0	1	1	0	2	1	1	1	0.44	0	0.89	0.89	0	1.11	0.89	0.89	1
Asb17	0.42	0	0	0	0	0	0	0	0	0	0	0	0	0	0	0	0	0	0
Asb17os	0.99	0	1	0	1	0	0	0	0	0	0	0.89	0	0.89	0	0	0	0	0
Asb9	0.26	0	0	0	0	0	0	0	0	0	0	0	0	0	0	0	0	0	0
Ascl5	0.26	0	0	0	0	0	0	0	0	0	0	0	0	0	0	0	0	0	0
Asic5	0.63	0	2	0	0	0	0	0	0	0	0	1.89	0	0	0	0	0	0	0
Asmt	1	0	0	0	0	0	0	0	0	0	0	0	0	0	0	0	0	0	0
Ass-ps1	1	0	0	0	0	0	0	0	0	0	0	0	0	0	0	0	0	0	0
Astl	1	0	0	0	0	0	0	0	0	0	0	0	0	0	0	0	0	0	0
Astx1a	0.74	0	0	0	0	0	0	0	0	0	0	0	0	0	0	0	0	0	0
Astx1b	0.55	0	0	0	0	0	0	0	0	0	0	0	0	0	0	0	0	0	0
Astx1c	1	0	0	0	0	0	0	0	0	0	0	0	0	0	0	0	0	0	0
Astx2	0.42	0	0	0	0	0	0	0	0	0	0	0	0	0	0	0	0	0	0
Astx3	0.87	0	0	0	0	0	0	0	0	0	0	0	0	0	0	0	0	0	0
Astx4a	0.42	0	0	0	0	0	0	0	0	0	0	0	0	0	0	0	0	0	0
Astx4b	1	0	0	0	0	0	0	0	0	0	0	0	0	0	0	0	0	0	0
Astx4c	0.62	0	0	0	0	0	0	0	0	0	0	0	0	0	0	0	0	0	0
Astx4d	1	0	0	0	0	0	0	0	0	0	0	0	0	0	0	0	0	0	0
Astx5	0.63	0	0	0	0	0	0	0	0	0	0	0	0	0	0	0	0	0	0
Astx6	1	0	0	0	0	0	0	2	0	0	0	0	0	0	0	0	1.89	0	0
Asz1	0.17	0	0	0	0	0	0	0	0	1	0	0	0	0	0	0	0	0	1
Atcayos	0.42	0	0	0	0	1	0	0	0	0	0	0	0	0	0.89	0	0	0	0
Atf7ip2	0.69	0	0	0	0	0	0	0	0	0	0	0	0	0	0	0	0	0	0
Atg4a-ps	1	0	0	0	0	0	0	0	0	0	0	0	0	0	0	0	0	0	0
Atoh1	0.62	0	0	0	0	0	0	0	0	0	0	0	0	0	0	0	0	0	0
Atp12a	1	0	0	0	2	0	0	0	0	0	0	0	0	1.89	0	0	0	0	0
Atp1b4	1	0	1	0	0	0	2	0	0	0	0	0.89	0	0	0	1.11	0	0	0
Atp4b	1	0	0	0	0	0	1	1	0	0	0	0	0	0	0	0.22	0.89	0	0
Atp5k-ps2	1	0	0	0	0	0	0	0	0	0	0	0	0	0	0	0	0	0	0
Atp5l-ps1	0.58	0	0	0	0	0	0	0	0	0	0	0	0	0	0	0	0	0	0
Atp5l-ps2	1	0	0	0	0	0	0	0	0	0	0	0	0	0	0	0	0	0	0
Atp5l2-ps	0.58	0	0	0	0	0	0	0	0	0	0	0	0	0	0	0	0	0	0
Atp6v0c-ps1	1	0	0	0	0	0	0	0	0	0	0	0	0	0	0	0	0	0	0
Atp6v1c2	0.29	6	1	1	1	1	1	0	3	1	5.22	0.89	0.89	0.89	0.89	0.22	0	3	1
Atp6v1g3	1	0	0	0	0	0	0	0	0	0	0	0	0	0	0	0	0	0	0
Atxn7l1os1	1	0	0	0	0	0	0	0	0	0	0	0	0	0	0	0	0	0	0
Atxn7l1os2	1	0	0	0	0	0	0	0	0	0	0	0	0	0	0	0	0	0	0
AU015228	0.42	0	0	0	0	0	0	0	0	0	0	0	0	0	0	0	0	0	0
AU015336	1	0	0	0	0	0	0	0	0	0	0	0	0	0	0	0	0	0	0
AU015836	1	0	0	0	0	0	0	0	0	0	0	0	0	0	0	0	0	0	0
AU016765	1	0	0	0	0	0	0	0	0	0	0	0	0	0	0	0	0	0	0
AU018091	1	0	0	0	0	0	0	0	0	0	0	0	0	0	0	0	0	0	0
AU019990	1	0	0	0	0	1	0	0	0	0	0	0	0	0	0.89	0	0	0	0
AU022751	1	0	0	0	0	0	0	0	0	0	0	0	0	0	0	0	0	0	0
AU023070	1	0	0	0	0	0	0	0	0	0	0	0	0	0	0	0	0	0	0
AU040972	1	0	0	1	0	0	0	0	0	1	0	0	0.89	0	0	0	0	0	1
Aurkc	1	0	0	0	0	0	0	0	0	0	0	0	0	0	0	0	0	0	0
AV026068	1	0	0	0	0	0	0	0	0	0	0	0	0	0	0	0	0	0	0
AV064505	1	0	0	0	0	0	0	0	0	0	0	0	0	0	0	0	0	0	0
AV320801	1	0	0	0	0	0	0	0	0	0	0	0	0	0	0	0	0	0	0
AV356131	1	0	0	0	0	0	0	0	0	0	0	0	0	0	0	0	0	0	0
Avpr1b	1	1	0	0	0	0	1	0	0	0	0.44	0	0	0	0	0.22	0	0	0
Avpr2	0.31	0	0	0	0	0	0	0	0	0	0	0	0	0	0	0	0	0	0
AW121686	0.84	2	2	3	1	2	2	2	2	0	1.44	1.89	3	0.89	1.44	1.11	1.89	1.89	0
AW822073	0.73	0	0	0	0	0	0	0	0	0	0	0	0	0	0	0	0	0	0
Awat1	0.2	1	0	0	0	0	0	0	1	0	0.44	0	0	0	0	0	0	0.89	0
AY036118	1	0	0	0	0	0	0	0	0	0	0	0	0	0	0	0	0	0	0
AY358078	1	0	0	0	0	0	0	0	0	0	0	0	0	0	0	0	0	0	0
AY512915	0.06	0	0	0	0	0	0	0	0	0	0	0	0	0	0	0	0	0	0
AY702102	0.07	0	0	0	0	0	0	0	0	0	0	0	0	0	0	0	0	0	0
AY702103	0.04	0	0	0	0	0	0	0	0	1	0	0	0	0	0	0	0	0	1
AY761184	1	0	0	0	0	0	0	0	0	0	0	0	0	0	0	0	0	0	0
AY761185	1	0	0	0	0	0	0	0	0	0	0	0	0	0	0	0	0	0	0
Aym1	0.42	0	0	0	0	0	0	0	0	0	0	0	0	0	0	0	0	0	0
B020004C17Rik	0.57	0	0	0	0	0	0	0	0	0	0	0	0	0	0	0	0	0	0
B020004J07Rik	0.56	0	0	0	0	0	0	0	0	0	0	0	0	0	0	0	0	0	0
B020011L13Rik	0.69	0	0	0	0	0	0	0	0	0	0	0	0	0	0	0	0	0	0
B020017C02Rik	0.42	0	0	0	0	0	0	0	0	0	0	0	0	0	0	0	0	0	0
B020031H02Rik	0.42	0	0	0	1	0	0	0	0	0	0	0	0	0.89	0	0	0	0	0
B020031M17Rik	1	0	0	0	0	0	0	0	0	0	0	0	0	0	0	0	0	0	0
B130006D01Rik	1	0	0	0	0	0	1	0	0	0	0	0	0	0	0	0.22	0	0	0
B130021K23Rik	1	0	0	0	0	0	0	0	0	0	0	0	0	0	0	0	0	0	0
B230104I21Rik	1	0	0	0	0	0	0	1	0	1	0	0	0	0	0	0	0.89	0	1
B230110G15Rik	1	0	0	0	0	0	0	0	0	0	0	0	0	0	0	0	0	0	0
B230112G18Rik	0.9	0	0	0	0	0	0	0	0	0	0	0	0	0	0	0	0	0	0
B230112I24Rik	0.42	0	0	0	0	0	0	0	0	0	0	0	0	0	0	0	0	0	0
B230112J18Rik	0.42	0	0	0	0	0	2	0	0	0	0	0	0	0	0	1.11	0	0	0
B230119M05Rik	1	1	0	0	0	0	1	0	0	0	0.44	0	0	0	0	0.22	0	0	0
B230206I08Rik	1	0	0	0	0	0	0	0	0	0	0	0	0	0	0	0	0	0	0
B230207O21Rik	1	0	0	0	0	0	0	0	0	0	0	0	0	0	0	0	0	0	0
B230208B08Rik	1	0	0	0	0	0	0	0	0	0	0	0	0	0	0	0	0	0	0
B230216N24Rik	1	0	0	0	0	0	0	0	0	0	0	0	0	0	0	0	0	0	0
B230317F23Rik	1	0	0	0	0	0	0	0	0	0	0	0	0	0	0	0	0	0	0
B230319C09Rik	1	0	0	1	0	0	0	0	0	0	0	0	0.89	0	0	0	0	0	0
B230322F03Rik	1	0	0	0	0	0	0	0	0	0	0	0	0	0	0	0	0	0	0
B230334C09Rik	0.17	0	0	0	0	0	0	0	0	0	0	0	0	0	0	0	0	0	0
B230359F08Rik	1	0	0	0	0	0	0	0	0	0	0	0	0	0	0	0	0	0	0
B230364G03Rik	1	0	0	0	0	0	0	0	0	0	0	0	0	0	0	0	0	0	0
B230377A18Rik	1	0	0	0	0	0	0	0	0	0	0	0	0	0	0	0	0	0	0
B230398E01Rik	1	0	0	0	1	0	0	0	0	0	0	0	0	0.89	0	0	0	0	0
B3gnt4	1	0	0	0	0	0	0	0	0	0	0	0	0	0	0	0	0	0	0
B430010I23Rik	1	0	0	0	0	0	0	0	0	0	0	0	0	0	0	0	0	0	0
B430119L08Rik	1	0	0	0	0	0	0	0	0	0	0	0	0	0	0	0	0	0	0
B430218F22Rik	0.4	2	2	1	0	2	2	2	2	2	1.44	1.89	0.89	0	1.44	1.11	1.89	1.89	2.22
B430219N15Rik	0.36	0	0	0	0	0	0	0	0	0	0	0	0	0	0	0	0	0	0
B430305J03Rik	0.42	0	0	0	0	0	0	0	0	0	0	0	0	0	0	0	0	0	0
B430319F04Rik	1	0	0	0	0	0	0	0	0	0	0	0	0	0	0	0	0	0	0
B430319H21Rik	0.42	0	0	0	0	0	0	0	0	0	0	0	0	0	0	0	0	0	0
B4galnt2	1	0	0	0	0	1	0	0	0	0	0	0	0	0	0.89	0	0	0	0
B530045E10Rik	0.62	0	0	0	0	0	0	0	0	0	0	0	0	0	0	0	0	0	0
B830042I05Rik	0.63	0	0	0	0	0	0	0	0	0	0	0	0	0	0	0	0	0	0
B930018H19Rik	1	0	0	0	0	0	0	0	1	1	0	0	0	0	0	0	0	0.89	1
B930025P03Rik	1	1	0	0	0	0	0	0	0	0	0.44	0	0	0	0	0	0	0	0
B930036N10Rik	0.42	0	0	0	0	0	0	0	0	0	0	0	0	0	0	0	0	0	0
B930086L07Rik	1	0	0	0	0	0	0	0	0	0	0	0	0	0	0	0	0	0	0
B9d1os	0.46	0	0	0	0	0	0	0	0	0	0	0	0	0	0	0	0	0	0
Baat	1	0	0	0	0	0	0	0	0	0	0	0	0	0	0	0	0	0	0
Bach2it1	0.95	0	0	0	0	0	0	0	0	0	0	0	0	0	0	0	0	0	0
Bach2os	0.36	0	0	1	0	0	0	0	0	0	0	0	0.89	0	0	0	0	0	0
Bambi-ps1	0.42	0	0	0	0	0	0	0	0	0	0	0	0	0	0	0	0	0	0
Banf2	0.23	0	0	0	0	0	0	0	0	0	0	0	0	0	0	0	0	0	0
Banf2os	0.42	0	0	0	0	0	0	0	0	0	0	0	0	0	0	0	0	0	0
BB014433	0.7	0	0	0	0	0	0	0	0	0	0	0	0	0	0	0	0	0	0
BB019430	1	0	0	0	0	0	0	0	0	0	0	0	0	0	0	0	0	0	0
BB187690	1	0	0	0	0	0	0	0	0	0	0	0	0	0	0	0	0	0	0
BB287469	1	0	0	0	0	1	0	0	0	1	0	0	0	0	0.89	0	0	0	1
BB365896	1	0	0	0	0	1	0	0	0	0	0	0	0	0	0.89	0	0	0	0
BB557941	1	0	0	0	0	0	4	1	0	0	0	0	0	0	0	3	0.89	0	0
BC001981	1	0	0	0	0	0	0	0	0	0	0	0	0	0	0	0	0	0	0
BC002163	0.58	0	0	0	0	0	0	0	0	0	0	0	0	0	0	0	0	0	0
BC002189	0.44	0	0	0	0	0	0	0	0	0	0	0	0	0	0	0	0	0	0
BC016548	1	0	3	0	0	0	0	0	0	1	0	3	0	0	0	0	0	0	1
BC022960	1	0	0	0	0	0	0	0	0	0	0	0	0	0	0	0	0	0	0
BC023719	1	0	0	0	0	0	0	0	0	0	0	0	0	0	0	0	0	0	0
BC024386	1	0	0	0	0	0	1	0	0	0	0	0	0	0	0	0.22	0	0	0
BC025446	1	0	0	0	0	0	0	0	0	0	0	0	0	0	0	0	0	0	0
BC025920	1	0	0	0	0	0	0	1	0	0	0	0	0	0	0	0	0.89	0	0
BC026762	0.18	0	0	0	0	0	0	0	0	0	0	0	0	0	0	0	0	0	0
BC028471	0.57	0	0	0	0	0	3	0	0	0	0	0	0	0	0	2	0	0	0
BC030343	1	0	0	0	0	0	0	0	0	0	0	0	0	0	0	0	0	0	0
BC030870	0.26	0	0	0	1	0	0	0	0	0	0	0	0	0.89	0	0	0	0	0
BC035947	1	2	0	1	1	0	1	1	2	1	1.44	0	0.89	0.89	0	0.22	0.89	1.89	1
BC037039	0.52	0	0	0	0	0	0	0	0	0	0	0	0	0	0	0	0	0	0
BC037156	1	0	0	0	0	0	0	0	0	0	0	0	0	0	0	0	0	0	0
BC039966	0.58	0	0	0	0	0	0	0	0	0	0	0	0	0	0	0	0	0	0
BC043934	1	0	0	0	0	0	0	0	0	0	0	0	0	0	0	0	0	0	0
BC046251	0.58	0	0	0	0	0	0	0	3	0	0	0	0	0	0	0	0	3	0
BC046401	0.56	0	0	1	0	0	1	0	0	0	0	0	0.89	0	0	0.22	0	0	0
BC048502	0.42	0	0	0	0	0	0	0	0	0	0	0	0	0	0	0	0	0	0
BC048559	0.42	0	0	0	0	0	0	0	0	1	0	0	0	0	0	0	0	0	1
BC048562	0.95	0	0	0	0	0	0	0	0	0	0	0	0	0	0	0	0	0	0
BC048644	0.16	0	0	0	0	0	0	0	0	0	0	0	0	0	0	0	0	0	0
BC048671	0.55	0	0	0	2	0	2	0	0	0	0	0	0	1.89	0	1.11	0	0	0
BC048679	0.42	0	0	0	0	0	0	0	0	0	0	0	0	0	0	0	0	0	0
BC049702	0.93	0	0	0	0	0	0	0	0	0	0	0	0	0	0	0	0	0	0
BC049730	0.12	0	0	0	0	0	0	0	0	0	0	0	0	0	0	0	0	0	0
BC049739	0.42	0	0	0	0	0	0	0	0	0	0	0	0	0	0	0	0	0	0
BC051076	1	0	0	0	0	0	0	0	0	0	0	0	0	0	0	0	0	0	0
BC051537	0.42	0	0	0	0	0	1	0	0	0	0	0	0	0	0	0.22	0	0	0
BC051665	0.15	0	0	0	0	0	0	0	0	0	0	0	0	0	0	0	0	0	0
BC053393	0.21	0	0	0	0	0	0	0	0	0	0	0	0	0	0	0	0	0	0
BC055308	0.17	0	0	0	0	0	0	0	0	0	0	0	0	0	0	0	0	0	0
BC060293	0.05	0	0	0	0	0	0	0	0	0	0	0	0	0	0	0	0	0	0
BC061195	0.19	0	0	0	0	0	0	0	0	0	0	0	0	0	0	0	0	0	0
BC061212	0.9	0	0	0	0	0	0	0	0	0	0	0	0	0	0	0	0	0	0
BC061237	0.42	0	0	0	0	0	0	0	0	0	0	0	0	0	0	0	0	0	0
BC065403	1	1	0	0	0	0	0	0	0	0	0.44	0	0	0	0	0	0	0	0
BC080695	1	0	0	0	0	0	0	0	0	0	0	0	0	0	0	0	0	0	0
BC080696	0.03	0	0	0	0	0	0	0	0	0	0	0	0	0	0	0	0	0	0
BC085271	0.42	0	0	0	0	0	0	0	0	0	0	0	0	0	0	0	0	0	0
BC089597	1	0	0	0	0	0	0	0	0	0	0	0	0	0	0	0	0	0	0
Bc1-ps1	0.42	0	0	0	0	0	0	0	0	0	0	0	0	0	0	0	0	0	0
BC100451	0.57	0	0	0	0	0	0	0	0	0	0	0	0	0	0	0	0	0	0
BC100530	1	0	0	0	0	0	0	0	0	0	0	0	0	0	0	0	0	0	0
BC107364	0.79	0	0	0	0	0	0	0	0	0	0	0	0	0	0	0	0	0	0
BC117090	1	0	0	0	0	0	0	0	0	0	0	0	0	0	0	0	0	0	0
Bcas1os1	1	0	0	0	0	1	0	0	0	1	0	0	0	0	0.89	0	0	0	1
Bcas1os2	1	0	0	0	0	0	0	0	0	0	0	0	0	0	0	0	0	0	0
Bcas3os1	0.46	0	1	0	0	0	0	0	0	0	0	0.89	0	0	0	0	0	0	0
Bcl2a1c	1	0	0	0	0	0	0	0	0	0	0	0	0	0	0	0	0	0	0
Bcl2a1d	1	0	0	1	0	0	0	0	1	0	0	0	0.89	0	0	0	0	0.89	0
Bcl2l10	0.99	0	0	0	0	0	0	0	0	2	0	0	0	0	0	0	0	0	2.22
Bcl9l_2	1	0	0	0	0	0	0	0	0	0	0	0	0	0	0	0	0	0	0
Bco1	1	1	0	0	0	0	0	0	0	0	0.44	0	0	0	0	0	0	0	0
BE692007	0.57	0	0	0	0	0	2	0	0	0	0	0	0	0	0	1.11	0	0	0
Best2	0.89	0	0	0	0	0	0	1	0	0	0	0	0	0	0	0	0.89	0	0
Best4-ps	0.76	0	0	0	1	0	0	0	0	0	0	0	0	0.89	0	0	0	0	0
Bex6	0.42	1	0	0	0	0	0	0	0	0	0.44	0	0	0	0	0	0	0	0
Bhmt-ps1	1	0	0	0	0	0	0	0	0	0	0	0	0	0	0	0	0	0	0
Birc7	0.63	0	0	1	2	1	1	3	1	1	0	0	0.89	1.89	0.89	0.22	3	0.89	1
Bloc1s2-ps	0.86	0	0	0	0	0	0	0	0	0	0	0	0	0	0	0	0	0	0
Bloodlinc	1	0	0	0	0	0	0	0	0	0	0	0	0	0	0	0	0	0	0
Bmp10	0.45	0	0	1	0	0	0	0	0	0	0	0	0.89	0	0	0	0	0	0
Bmyc	0.87	0	0	0	0	0	0	0	0	0	0	0	0	0	0	0	0	0	0
Bnc1	1	0	0	0	1	0	0	0	0	0	0	0	0	0.89	0	0	0	0	0
Bnip3l-ps	0.58	0	0	0	0	0	0	0	0	0	0	0	0	0	0	0	0	0	0
Bnipl	0.42	1	1	1	1	0	1	1	2	1	0.56	0.89	0.89	0.89	0	0.22	0.89	1.89	1
Bpi	1	0	0	0	1	0	0	0	0	0	0	0	0	0.89	0	0	0	0	0
Bpifa2	0.85	0	0	0	0	0	0	0	0	0	0	0	0	0	0	0	0	0	0
Bpifa3	1	0	0	0	0	0	0	0	0	0	0	0	0	0	0	0	0	0	0
Bpifa5	1	0	0	0	0	0	0	0	0	0	0	0	0	0	0	0	0	0	0
Bpifa6	1	0	0	0	0	0	0	0	0	0	0	0	0	0	0	0	0	0	0
Bpifb2	1	0	0	0	0	0	0	0	0	0	0	0	0	0	0	0	0	0	0
Bpifb3	1	0	0	0	0	0	0	0	0	0	0	0	0	0	0	0	0	0	0
Bpifb4	1	0	0	0	0	0	0	0	0	0	0	0	0	0	0	0	0	0	0
Bpifb6	1	0	0	0	0	0	0	0	0	0	0	0	0	0	0	0	0	0	0
Bpifb9a	1	0	0	0	0	0	0	0	0	0	0	0	0	0	0	0	0	0	0
Bpifb9b	1	0	0	0	0	0	0	0	0	0	0	0	0	0	0	0	0	0	0
Bpifc	1	0	0	0	0	0	0	0	0	0	0	0	0	0	0	0	0	0	0
Bricd5	1	0	0	0	0	0	0	0	0	0	0	0	0	0	0	0	0	0	0
Brs3	1	0	0	0	0	0	0	0	0	0	0	0	0	0	0	0	0	0	0
Bsnd	0.42	1	0	0	0	0	0	0	0	0	0.56	0	0	0	0	0	0	0	0
Bsph1	0.42	0	0	0	0	0	0	0	0	0	0	0	0	0	0	0	0	0	0
Bsph2	1	0	0	0	0	0	0	0	0	0	0	0	0	0	0	0	0	0	0
Bsph2-ps	1	0	0	0	0	0	0	0	0	0	0	0	0	0	0	0	0	0	0
Btbd18	0.58	0	0	0	0	0	0	0	0	0	0	0	0	0	0	0	0	0	0
Btbd8_1	1	0	0	0	0	1	0	0	0	0	0	0	0	0	0.89	0	0	0	0
Btg1-ps1	0.42	0	0	0	0	0	0	0	0	0	0	0	0	0	0	0	0	0	0
Btg1-ps2	0.55	0	0	0	0	0	0	0	0	0	0	0	0	0	0	0	0	0	0
Btg4	0.62	0	0	0	0	1	0	0	0	0	0	0	0	0	0.89	0	0	0	0
Btnl1	0.51	0	0	0	0	0	0	0	0	0	0	0	0	0	0	0	0	0	0
Btnl2	1	0	1	0	0	1	0	0	0	0	0	0.89	0	0	0.89	0	0	0	0
Btnl4	1	1	1	0	0	0	0	0	0	0	0.56	0.89	0	0	0	0	0	0	0
Btnl5-ps	1	0	0	0	1	0	0	0	0	0	0	0	0	0.89	0	0	0	0	0
Btnl6	1	0	0	0	0	0	0	0	0	0	0	0	0	0	0	0	0	0	0
BX530055.1	1	0	0	0	0	0	0	0	0	0	0	0	0	0	0	0	0	0	0
C030005K06Rik	1	0	0	0	0	1	1	0	0	0	0	0	0	0	0.89	0.22	0	0	0
C030005K15Rik	1	0	0	0	0	0	0	0	0	0	0	0	0	0	0	0	0	0	0
C030007H22Rik	1	0	0	0	0	0	0	0	0	0	0	0	0	0	0	0	0	0	0
C030010L15Rik	1	1	0	0	0	0	0	0	1	0	0.56	0	0	0	0	0	0	0.89	0
C030013C21Rik	1	0	0	0	0	0	0	0	0	0	0	0	0	0	0	0	0	0	0
C030013D06Rik	1	0	0	0	0	1	0	0	0	0	0	0	0	0	0.89	0	0	0	0
C030015A19Rik	1	0	0	0	0	0	0	0	0	0	0	0	0	0	0	0	0	0	0
C030015E24Rik	1	0	0	0	0	0	0	0	0	0	0	0	0	0	0	0	0	0	0
C030017D09Rik	0.42	0	0	0	0	0	0	0	0	2	0	0	0	0	0	0	0	0	2.22
C030017G13Rik	0.04	0	0	0	0	0	0	0	0	0	0	0	0	0	0	0	0	0	0
C030018K13Rik	1	0	0	0	0	0	0	0	0	0	0	0	0	0	0	0	0	0	0
C030027H14Rik	0.3	0	0	0	0	0	0	0	0	0	0	0	0	0	0	0	0	0	0
C030032O16Rik	1	0	0	0	0	0	0	0	0	0	0	0	0	0	0	0	0	0	0
C030034I22Rik	1	0	0	0	0	0	0	0	0	0	0	0	0	0	0	0	0	0	0
C030037F17Rik	1	0	0	0	0	0	0	0	0	0	0	0	0	0	0	0	0	0	0
C030038I04Rik	1	0	0	0	0	0	0	0	0	0	0	0	0	0	0	0	0	0	0
C030047K22Rik	1	0	1	0	0	1	0	0	0	0	0	0.89	0	0	0.89	0	0	0	0
[truncated: 47,588 more rows]
