# Supplementary material for: Gravitational change-induced alteration of the vestibular function and gene expression in the vestibular ganglion of mice
Source: J Physiol Sci. 2024 Sep 18;74:44. doi: 10.1186/s12576-024-00939-y (PMC11409750; doi:10.1186/s12576-024-00939-y)
Supplement: Supplementary file 2 — Additional file 2. [file 12576_2024_939_MOESM2_ESM.xlsx]

## Sheet: Sheet1
	2G vs 1G	Unload vs 1G	Unload vs 2G
Gene ID	P Value	P Value	P Value
Acta2	0.048	0.7819	0.0214
Alas2	0.0019	0.8551	0.0031
Aqp1	0.0078	0.514	0.028
Bpgm	0.0004	1	0.0004
Bpifa1	0.0102	0.9992	0.0098
Comp	0.0132	0.6426	0.0383
E2f2	0.0472	0.9356	0.0728
Epb41	0.0039	0.8967	0.0026
Fabp4	0.0018	0.8636	0.0029
Fam46c	0.0025	0.9836	0.003
Gda	0.0025	0.7098	0.0053
Gm31520	0.0358	0.5149	0.1536
Gpx3	0.0146	0.7129	0.0369
Hba-a1	0.0065	0.9087	0.01
Hba-a2	0.0004	0.9045	0.0005
Hbb-bs	0.0033	0.8992	0.005
Hbb-bt	0.0062	0.8908	0.01
Isg20	0.0084	0.5026	0.0311
Lox	0.0419	0.196	0.4825
Ltbp2	0.0059	0.7816	0.0031
Myh1	0.0135	0.5179	0.052
Myh2	0.0307	0.7654	0.0735
Ntn4	0.0222	0.8595	0.0123
Runx2	0.0088	0.9647	0.0068
Ryr1	0.0341	0.7677	0.0818
Shisa3	0.0151	0.8808	0.0262
Slc25a37	0.0016	0.6191	0.0037
Snca	0.0125	0.9948	0.0139
Tnni2	0.0209	0.7726	0.048
Tpm2	0.0282	0.7462	0.07
Trdn	0.0082	0.7001	0.02
Tspan18	0.0306	0.613	0.1033
Ube2l6	0.0028	0.7576	0.0056
Zfp185	0.0042	0.0131	0.5326
1500015O10Rik	0.1267	0.0106	0.1715
4931428F04Rik	0.0453	0.001	0.02
Acan	0.0532	0.0039	0.1154
Adarb1	0.3186	0.0326	0.2392
Adcy8	0.0733	0.0146	0.4162
Adgra1	0.0122	0.0028	0.3534
AI593442	0.927	0.0512	0.0816
Ajap1	0.0174	0.0034	0.3098
Ankrd34c	0.2277	0.0538	0.0066
Apln	0.0891	0.0047	0.0875
Apob	0.381	0.0212	0.1238
Arpp21	0.4899	0.0111	0.0442
Astn2	0.0135	0.0015	0.1233
AW551984	0.0792	0.4714	0.0177
Bche	0.8193	0.047	0.1013
Bfsp2	0.0308	0.5433	0.1221
Brinp1	0.3171	0.0403	0.2987
Brinp2	0.2014	0.0269	0.3089
Btbd17	0.1181	0.0196	0.367
Cacna1b	0.2192	0.0129	0.1256
Cacng5	0.0113	0.0034	0.4846
Cadps2	0.3064	0.069	0.0104
Calr3	0.2355	0.0113	0.0998
Camk1g	0.2419	0.2104	0.0222
Car13	0.0777	0.007	0.1693
Cbln1	0.0439	0.0034	0.1151
Cbln3	0.9962	0.063	0.07
Cbln4	0.2468	0.0151	0.1334
Cd163	0.1396	0.0016	0.0133
Cd24a	0.7061	0.0353	0.0974
Cdh22	0.2233	0.0303	0.3163
Chrna6	0.1316	0.226	0.0138
Clec18a	0.1417	0.2085	0.0137
Clvs2	0.0223	0.0165	0.9622
Cnr1	0.4807	0.0217	0.0967
Col28a1	0.6259	0.0334	0.1102
Cplx2	0.391	0.1411	0.0245
Crmp1	0.1494	0.0273	0.4127
Crtac1	0.0549	0.0511	0.0023
Cryba2	0.0286	0.0038	0.2149
Csrp2	0.4361	0.0343	0.1788
Cxcl14	0.4682	0.0393	0.1902
Dao	0.1973	0.0163	0.1828
Dgkh	0.3883	0.1693	0.0288
Diras2	0.9588	0.0056	0.0074
Dpf3	0.0796	0.0031	0.0554
Dpp10	0.2076	0.0066	0.0586
Ebf3	0.5951	0.0291	0.1016
Elmod1	0.0772	0.0031	0.0561
Elovl2	0.2816	0.0333	0.2777
Evpl	0.3394	0.0138	0.0856
Exph5	0.0252	0.0005	0.0123
Eya4	0.1736	0.176	0.0141
F8	0.4731	0.0806	0.0181
Fam160a1	0.5971	0.0268	0.0928
Fam163b	0.5246	0.0642	0.0165
Fam184b	0.0696	0.1265	0.0052
Fam189a1	0.0114	0.0356	0.5993
Fgf10	0.202	0.07	0.0075
Fkbp5	0.6424	0.0092	0.0255
Fras1	0.4344	0.0047	0.0188
Frmpd3	0.6505	0.0206	0.0618
Frrs1l	0.2253	0.0139	0.1333
Gabra1	0.9801	0.0569	0.0723
Gabra3	0.0431	0.0099	0.4464
Gabra5	0.098	0.0079	0.1552
Gabra6	0.1986	0.0368	0.4249
Gabrb2	0.5372	0.0348	0.1412
Gabrd	0.1562	0.0403	0.5598
Gabrg1	0.6285	0.0295	0.0957
Galnt18	0.5476	0.0107	0.0374
Gipc2	0.2861	0.041	0.3361
Glra3	0.496	0.1607	0.0358
Gm26809	0.7914	0.0068	0.0136
Gm3764	0.1355	0.0119	0.1845
Gpr158	0.4851	0.0192	0.0835
Grin2a	0.2777	0.0188	0.1518
Grm1	0.2634	0.0209	0.1805
Grm4	0.2968	0.0147	0.1065
Hcn1	0.0423	0.0169	0.7253
Hcn4	0.12	0.0492	0.7673
Hhip	0.0939	0.0013	0.0147
Hs3st2	0.0343	0.4206	0.1865
Hs6st2	0.4481	0.0239	0.117
Kcna4	0.0711	0.0938	0.0042
Kcnab1	0.261	0.0119	0.0949
Kcnc2	0.3001	0.2635	0.0337
Kcnc3	0.0695	0.0227	0.6453
Kcng4	0.1535	0.035	0.505
Kcnh5	0.0295	0.0668	0.788
Kcnj13	0.4008	0.0039	0.0159
Klhl1	0.0413	0.0099	0.4662
Lamp5	0.1722	0.0313	0.4142
Lgi2	0.0388	0.0048	0.2073
Lgi3	0.0089	0.1105	0.1595
Lingo1	0.1297	0.0481	0.7242
Lingo2	0.6531	0.0207	0.0618
Lmtk3	0.1823	0.0168	0.205
Lnx1	0.0526	0.0112	0.4266
Lrrc30	0.0383	0.0915	0.0026
Lrrn2	0.2124	0.0424	0.4553
Mafb	0.1834	0.0035	0.0297
Meis2	0.2378	0.0285	0.2794
Ms4a6b	0.7892	0.0022	0.0041
Ndst4	0.1311	0.2922	0.0173
Negr1	0.5162	0.0114	0.043
Neto2	0.1226	0.0169	0.3027
Neurl1a	0.406	0.2137	0.0376
Neurod2	0.3742	0.009	0.0471
Nkd2	0.0556	0.9418	0.0842
Npr3	0.228	0.0197	0.1963
Nptx1	0.3821	0.0171	0.0963
Nr4a3	0.1002	0.0042	0.0672
Nrk	0.846	0.0048	0.0083
Ntng1	0.9684	0.0019	0.0015
Ntrk1	0.0218	0.0017	0.087
Nts	0.9953	0.0683	0.0609
Nxph4	0.1578	0.0372	0.5198
Oprd1	0.1178	0.0081	0.1327
Pakap	0.0004	0.0029	0.0737
Pcp4l1	0.2406	0.0258	0.2486
Pde9a	0.3881	0.0423	0.2535
Per2	0.5554	0.0006	0.0014
Phactr3	0.1914	0.0163	0.1883
Phyhip	0.2806	0.0363	0.3038
Piezo2	0.2712	0.0826	0.0109
Plch1	0.166	0.0392	0.5226
Plppr3	0.0868	0.0073	0.1587
Prrxl1	0.2012	0.2656	0.0232
Psd	0.2765	0.0349	0.2962
Ptprq	0.2648	0.1898	0.022
Ptprt	0.0661	0.0068	0.1903
Rab9b	0.012	0.0052	0.7038
Rasgrf1	0.1973	0.0353	0.4108
Rbfox1	0.2557	0.0188	0.1657
Rem2	0.832	0.0235	0.0472
Rgs6	0.1091	0.009	0.164
Samd14	0.3591	0.0727	0.0126
Samd9l	0.2463	0.0326	0.3096
Scn4b	0.1176	0.0265	0.4919
Scn5a	0.367	0.2104	0.0333
Sel1l3	0.175	0.0305	0.3986
Sema3a	0.1028	0.0648	0.0042
Sema4f	0.2703	0.0415	0.359
Slc12a5	0.2052	0.0207	0.2297
Slc17a7	0.1454	0.0193	0.2981
Slc1a2	0.2599	0.0217	0.1905
Slc7a10	0.1494	0.0454	0.6341
Slc9a5	0.8047	0.0304	0.0663
Slitrk4	0.1872	0.0291	0.3578
Smpx	0.8926	0.042	0.0244
Sorcs3	0.025	0.0038	0.2435
Spag5	0.1696	0.0114	0.1411
Sphkap	0.086	0.0113	0.2709
Spon1	0.33	0.0205	0.1396
Stac2	0.1217	0.0389	0.6529
Sult1e1	0.9998	0.0233	0.0228
Syt13	0.0867	0.0088	0.2014
Tenm1	0.742	0.0009	0.0015
Them5	0.9731	0.0193	0.015
Tmc1	0.4595	0.1519	0.0311
Tmem108	0.0132	0.0011	0.0766
Tmem169	0.0039	0.0183	0.3537
Tmem178	0.0357	0.0014	0.0406
Tmem229b	0.0613	0.0397	0.9346
Tmod1	0.0976	0.0111	0.2362
Tox2	0.1586	0.0206	0.293
Tpbg	0.0584	0.0018	0.0355
Trank1	0.2038	0.0119	0.1224
Trpc5	0.3866	0.0234	0.1359
Tspan2	0.0474	0.0021	0.0549
Tunar	0.223	0.0207	0.2114
Vash2	0.0301	0.0099	0.6029
Whrn	0.0344	0.0092	0.5046
Zbtb16	0.9071	0.0161	0.0102
Zfp365	0.0555	0.0114	0.4135
Zfp385c	0.7061	0.0034	0.0074
Zfp951	0.4295	0.001	0.0031
1500015O10Rik
4931428F04Rik
Acan
Acta2
Adarb1
Adcy8
Adgra1
AI593442
Ajap1
Alas2
Ankrd34c
Apln
Apob
Aqp1
Arpp21
Astn2
AW551984
Bche
Bfsp2
Bpgm
Bpifa1
Brinp1
Brinp2
Btbd17
Cacna1b
Cacng5
Cadps2
Calr3
Camk1g
Car13
Cbln1
Cbln3
Cbln4
Cd163
Cd24a
Cdh22
Chrna6
Clec18a
Clvs2
Cnr1
Col28a1
Comp
Cplx2
Crmp1
Crtac1
Cryba2
Csrp2
Cxcl14
Dao
Dgkh
Diras2
Dpf3
Dpp10
E2f2
Ebf3
Elmod1
Elovl2
Epb41
Evpl
Exph5
Eya4
F8
Fabp4
Fam160a1
Fam163b
Fam184b
Fam189a1
Fam46c
Fgf10
Fkbp5
Fras1
Frmpd3
Frrs1l
Gabra1
Gabra3
Gabra5
Gabra6
Gabrb2
Gabrd
Gabrg1
Galnt18
Gda
Gipc2
Glra3
Gm26809
Gm31520
Gm3764
Gpr158
Gpx3
Grin2a
Grm1
Grm4
Hba-a1
Hba-a2
Hbb-bs
Hbb-bt
Hcn1
Hcn4
Hhip
Hs3st2
Hs6st2
Isg20
Kcna4
Kcnab1
Kcnc2
Kcnc3
Kcng4
Kcnh5
Kcnj13
Klhl1
Lamp5
Lgi2
Lgi3
Lingo1
Lingo2
Lmtk3
Lnx1
Lox
Lrrc30
Lrrn2
Ltbp2
Mafb
Meis2
Ms4a6b
Myh1
Myh2
Ndst4
Negr1
Neto2
Neurl1a
Neurod2
Nkd2
Npr3
Nptx1
Nr4a3
Nrk
Ntn4
Ntng1
Ntrk1
Nts
Nxph4
Oprd1
Pakap
Pcp4l1
Pde9a
Per2
Phactr3
Phyhip
Piezo2
Plch1
Plppr3
Prrxl1
Psd
Ptprq
Ptprt
Rab9b
Rasgrf1
Rbfox1
Rem2
Rgs6
Runx2
Ryr1
Samd14
Samd9l
Scn4b
Scn5a
Sel1l3
Sema3a
Sema4f
Shisa3
Slc12a5
Slc17a7
Slc1a2
Slc25a37
Slc7a10
Slc9a5
Slitrk4
Smpx
Snca
Sorcs3
Spag5
Sphkap
Spon1
Stac2
Sult1e1
Syt13
Tenm1
Them5
Tmc1
Tmem108
Tmem169
Tmem178
Tmem229b
Tmod1
Tnni2
Tox2
Tpbg
Tpm2
Trank1
Trdn
Trpc5
Tspan18
Tspan2
Tunar
Ube2l6
Vash2
Whrn
Zbtb16
Zfp185
Zfp365
Zfp385c
Zfp951
1500015O10Rik
4931428F04Rik
Acan
Acta2
Adarb1
Adcy8
Adgra1
AI593442
Ajap1
Alas2
Ankrd34c
Apln
Apob
Aqp1
Arpp21
Astn2
AW551984
Bche
Bfsp2
Bpgm
Bpifa1
Brinp1
Brinp2
Btbd17
Cacna1b
Cacng5
Cadps2
Calr3
Camk1g
Car13
Cbln1
Cbln3
Cbln4
Cd163
Cd24a
Cdh22
Chrna6
Clec18a
Clvs2
Cnr1
Col28a1
Comp
Cplx2
Crmp1
Crtac1
Cryba2
Csrp2
Cxcl14
Dao
Dgkh
Diras2
Dpf3
Dpp10
E2f2
Ebf3
Elmod1
Elovl2
Epb41
Evpl
Exph5
Eya4
F8
Fabp4
Fam160a1
Fam163b
Fam184b
Fam189a1
Fam46c
Fgf10
Fkbp5
Fras1
Frmpd3
Frrs1l
Gabra1
Gabra3
Gabra5
Gabra6
Gabrb2
Gabrd
Gabrg1
Galnt18
Gda
Gipc2
Glra3
Gm26809
Gm31520
Gm3764
Gpr158
Gpx3
Grin2a
Grm1
Grm4
Hba-a1
Hba-a2
Hbb-bs
Hbb-bt
Hcn1
Hcn4
Hhip
Hs3st2
Hs6st2
Isg20
Kcna4
Kcnab1
Kcnc2
Kcnc3
Kcng4
Kcnh5
Kcnj13
Klhl1
Lamp5
Lgi2
Lgi3
Lingo1
Lingo2
Lmtk3
Lnx1
Lox
Lrrc30
Lrrn2
Ltbp2
Mafb
Meis2
Ms4a6b
Myh1
Myh2
Ndst4
Negr1
Neto2
Neurl1a
Neurod2
Nkd2
Npr3
Nptx1
Nr4a3
Nrk
Ntn4
Ntng1
Ntrk1
Nts
Nxph4
Oprd1
Pakap
Pcp4l1
Pde9a
Per2
Phactr3
Phyhip
Piezo2
Plch1
Plppr3
Prrxl1
Psd
Ptprq
Ptprt
Rab9b
Rasgrf1
Rbfox1
Rem2
Rgs6
Runx2
Ryr1
Samd14
Samd9l
Scn4b
Scn5a
Sel1l3
Sema3a
Sema4f
Shisa3
Slc12a5
Slc17a7
Slc1a2
Slc25a37
Slc7a10
Slc9a5
Slitrk4
Smpx
Snca
Sorcs3
Spag5
Sphkap
Spon1
Stac2
Sult1e1
Syt13
Tenm1
Them5
Tmc1
Tmem108
Tmem169
Tmem178
Tmem229b
Tmod1
Tnni2
Tox2
Tpbg
Tpm2
Trank1
Trdn
Trpc5
Tspan18
Tspan2
Tunar
Ube2l6
Vash2
Whrn
Zbtb16
Zfp185
Zfp365
Zfp385c
Zfp951
1500015O10Rik
4931428F04Rik
Acan
Acta2
Adarb1
Adcy8
Adgra1
AI593442
Ajap1
Alas2
Ankrd34c
Apln
Apob
Aqp1
Arpp21
Astn2
AW551984
Bche
Bfsp2
Bpgm
Bpifa1
Brinp1
Brinp2
Btbd17
Cacna1b
Cacng5
Cadps2
Calr3
Camk1g
Car13
Cbln1
Cbln3
Cbln4
Cd163
Cd24a
Cdh22
Chrna6
Clec18a
Clvs2
Cnr1
Col28a1
Comp
Cplx2
Crmp1
Crtac1
Cryba2
Csrp2
Cxcl14
Dao
Dgkh
Diras2
Dpf3
Dpp10
E2f2
Ebf3
Elmod1
Elovl2
Epb41
Evpl
Exph5
Eya4
F8
Fabp4
Fam160a1
Fam163b
Fam184b
Fam189a1
Fam46c
Fgf10
Fkbp5
Fras1
Frmpd3
Frrs1l
Gabra1
Gabra3
Gabra5
Gabra6
Gabrb2
Gabrd
Gabrg1
Galnt18
Gda
Gipc2
Glra3
Gm26809
Gm31520
Gm3764
Gpr158
Gpx3
Grin2a
Grm1
Grm4
Hba-a1
Hba-a2
Hbb-bs
Hbb-bt
Hcn1
Hcn4
Hhip
Hs3st2
Hs6st2
Isg20
Kcna4
Kcnab1
Kcnc2
Kcnc3
Kcng4
Kcnh5
Kcnj13
Klhl1
Lamp5
Lgi2
Lgi3
Lingo1
Lingo2
Lmtk3
Lnx1
Lox
Lrrc30
Lrrn2
Ltbp2
Mafb
Meis2
Ms4a6b
Myh1
Myh2
Ndst4
Negr1
Neto2
Neurl1a
Neurod2
Nkd2
Npr3
Nptx1
Nr4a3
Nrk
Ntn4
Ntng1
Ntrk1
Nts
Nxph4
Oprd1
Pakap
Pcp4l1
Pde9a
Per2
Phactr3
Phyhip
Piezo2
Plch1
Plppr3
Prrxl1
Psd
Ptprq
Ptprt
Rab9b
Rasgrf1
Rbfox1
Rem2
Rgs6
Runx2
Ryr1
Samd14
Samd9l
Scn4b
Scn5a
Sel1l3
Sema3a
Sema4f
Shisa3
Slc12a5
Slc17a7
Slc1a2
Slc25a37
Slc7a10
Slc9a5
Slitrk4
Smpx
Snca
Sorcs3
Spag5
Sphkap
Spon1
Stac2
Sult1e1
Syt13
Tenm1
Them5
Tmc1
Tmem108
Tmem169
Tmem178
Tmem229b
Tmod1
Tnni2
Tox2
Tpbg
Tpm2
Trank1
Trdn
Trpc5
Tspan18
Tspan2
Tunar
Ube2l6
Vash2
Whrn
Zbtb16
Zfp185
Zfp365
Zfp385c
Zfp951
1500015O10Rik
4931428F04Rik
Acan
Acta2
Adarb1
Adcy8
Adgra1
AI593442
Ajap1
Alas2
Ankrd34c
Apln
Apob
Aqp1
Arpp21
Astn2
AW551984
Bche
Bfsp2
Bpgm
Bpifa1
Brinp1
Brinp2
Btbd17
Cacna1b
Cacng5
Cadps2
Calr3
Camk1g
Car13
Cbln1
Cbln3
Cbln4
Cd163
Cd24a
Cdh22
Chrna6
Clec18a
Clvs2
Cnr1
Col28a1
Comp
Cplx2
Crmp1
Crtac1
Cryba2
Csrp2
Cxcl14
Dao
Dgkh
Diras2
Dpf3
Dpp10
E2f2
Ebf3
Elmod1
Elovl2
Epb41
Evpl
Exph5
Eya4
F8
Fabp4
Fam160a1
Fam163b
Fam184b
Fam189a1
Fam46c
Fgf10
Fkbp5
Fras1
Frmpd3
Frrs1l
Gabra1
Gabra3
Gabra5
Gabra6
Gabrb2
Gabrd
Gabrg1
Galnt18
Gda
Gipc2
Glra3
Gm26809
Gm31520
Gm3764
Gpr158
Gpx3
Grin2a
Grm1
Grm4
Hba-a1
Hba-a2
Hbb-bs
Hbb-bt
Hcn1
Hcn4
Hhip
Hs3st2
Hs6st2
Isg20
Kcna4
Kcnab1
Kcnc2
Kcnc3
Kcng4
Kcnh5
Kcnj13
Klhl1
Lamp5
Lgi2
Lgi3
Lingo1
Lingo2
Lmtk3
Lnx1
Lox
Lrrc30
Lrrn2
Ltbp2
Mafb
Meis2
Ms4a6b
Myh1
Myh2
Ndst4
Negr1
Neto2
Neurl1a
Neurod2
Nkd2
Npr3
Nptx1
Nr4a3
Nrk
Ntn4
Ntng1
Ntrk1
Nts
Nxph4
Oprd1
Pakap
Pcp4l1
Pde9a
Per2
Phactr3
Phyhip
Piezo2
Plch1
Plppr3
Prrxl1
Psd
Ptprq
Ptprt
Rab9b
Rasgrf1
Rbfox1
Rem2
Rgs6
Runx2
Ryr1
Samd14
Samd9l
Scn4b
Scn5a
Sel1l3
Sema3a
Sema4f
Shisa3
Slc12a5
Slc17a7
Slc1a2
Slc25a37
Slc7a10
Slc9a5
Slitrk4
Smpx
Snca
Sorcs3
Spag5
Sphkap
Spon1
Stac2
Sult1e1
Syt13
Tenm1
Them5
Tmc1
Tmem108
Tmem169
Tmem178
Tmem229b
Tmod1
Tnni2
Tox2
Tpbg
Tpm2
Trank1
Trdn
Trpc5
Tspan18
Tspan2
Tunar
Ube2l6
Vash2
Whrn
Zbtb16
Zfp185
Zfp365
Zfp385c
Zfp951
1500015O10Rik
4931428F04Rik
Acan
Acta2
Adarb1
Adcy8
Adgra1
AI593442
Ajap1
Alas2
Ankrd34c
Apln
Apob
Aqp1
Arpp21
Astn2
AW551984
Bche
Bfsp2
Bpgm
Bpifa1
Brinp1
Brinp2
Btbd17
Cacna1b
Cacng5
Cadps2
Calr3
Camk1g
Car13
Cbln1
Cbln3
Cbln4
Cd163
Cd24a
Cdh22
Chrna6
Clec18a
Clvs2
Cnr1
Col28a1
Comp
Cplx2
Crmp1
Crtac1
Cryba2
Csrp2
Cxcl14
Dao
Dgkh
Diras2
Dpf3
Dpp10
E2f2
Ebf3
Elmod1
Elovl2
Epb41
Evpl
Exph5
Eya4
F8
Fabp4
Fam160a1
Fam163b
Fam184b
Fam189a1
Fam46c
Fgf10
Fkbp5
Fras1
Frmpd3
Frrs1l
Gabra1
Gabra3
Gabra5
Gabra6
Gabrb2
Gabrd
Gabrg1
Galnt18
Gda
Gipc2
Glra3
Gm26809
Gm31520
Gm3764
Gpr158
Gpx3
Grin2a
Grm1
Grm4
Hba-a1
Hba-a2
Hbb-bs
Hbb-bt
Hcn1
Hcn4
Hhip
Hs3st2
Hs6st2
Isg20
Kcna4
Kcnab1
Kcnc2
Kcnc3
Kcng4
Kcnh5
Kcnj13
Klhl1
Lamp5
Lgi2
Lgi3
Lingo1
Lingo2
Lmtk3
Lnx1
Lox
Lrrc30
Lrrn2
Ltbp2
Mafb
Meis2
Ms4a6b
Myh1
Myh2
Ndst4
Negr1
Neto2
Neurl1a
Neurod2
Nkd2
Npr3
Nptx1
Nr4a3
Nrk
Ntn4
Ntng1
Ntrk1
Nts
Nxph4
Oprd1
Pakap
Pcp4l1
Pde9a
Per2
Phactr3
Phyhip
Piezo2
Plch1
Plppr3
Prrxl1
Psd
Ptprq
Ptprt
Rab9b
Rasgrf1
Rbfox1
Rem2
Rgs6
Runx2
Ryr1
Samd14
Samd9l
Scn4b
Scn5a
Sel1l3
Sema3a
Sema4f
Shisa3
Slc12a5
Slc17a7
Slc1a2
Slc25a37
Slc7a10
Slc9a5
Slitrk4
Smpx
Snca
Sorcs3
Spag5
Sphkap
Spon1
Stac2
Sult1e1
Syt13
Tenm1
Them5
Tmc1
Tmem108
Tmem169
Tmem178
Tmem229b
Tmod1
Tnni2
Tox2
Tpbg
Tpm2
Trank1
Trdn
Trpc5
Tspan18
Tspan2
Tunar
Ube2l6
Vash2
Whrn
Zbtb16
Zfp185
Zfp365
Zfp385c
Zfp951
1500015O10Rik
4931428F04Rik
Acan
Acta2
Adarb1
Adcy8
Adgra1
AI593442
Ajap1
Alas2
Ankrd34c
Apln
Apob
Aqp1
Arpp21
Astn2
AW551984
Bche
Bfsp2
Bpgm
Bpifa1
Brinp1
Brinp2
Btbd17
Cacna1b
Cacng5
Cadps2
Calr3
Camk1g
Car13
Cbln1
Cbln3
Cbln4
Cd163
Cd24a
Cdh22
Chrna6
Clec18a
Clvs2
Cnr1
Col28a1
Comp
Cplx2
Crmp1
Crtac1
Cryba2
Csrp2
Cxcl14
Dao
Dgkh
Diras2
Dpf3
Dpp10
E2f2
Ebf3
Elmod1
Elovl2
Epb41
Evpl
Exph5
Eya4
F8
Fabp4
Fam160a1
Fam163b
Fam184b
Fam189a1
Fam46c
Fgf10
Fkbp5
Fras1
Frmpd3
Frrs1l
Gabra1
Gabra3
Gabra5
Gabra6
Gabrb2
Gabrd
Gabrg1
Galnt18
Gda
Gipc2
Glra3
Gm26809
Gm31520
Gm3764
Gpr158
Gpx3
Grin2a
Grm1
Grm4
Hba-a1
Hba-a2
Hbb-bs
Hbb-bt
Hcn1
Hcn4
Hhip
Hs3st2
Hs6st2
Isg20
Kcna4
Kcnab1
Kcnc2
Kcnc3
Kcng4
Kcnh5
Kcnj13
Klhl1
Lamp5
Lgi2
Lgi3
Lingo1
Lingo2
Lmtk3
Lnx1
Lox
Lrrc30
Lrrn2
Ltbp2
Mafb
Meis2
Ms4a6b
Myh1
Myh2
Ndst4
Negr1
Neto2
Neurl1a
Neurod2
Nkd2
Npr3
Nptx1
Nr4a3
Nrk
Ntn4
Ntng1
Ntrk1
Nts
Nxph4
Oprd1
Pakap
Pcp4l1
Pde9a
Per2
Phactr3
Phyhip
Piezo2
Plch1
Plppr3
Prrxl1
Psd
Ptprq
Ptprt
Rab9b
Rasgrf1
Rbfox1
Rem2
Rgs6
Runx2
Ryr1
Samd14
Samd9l
Scn4b
Scn5a
Sel1l3
Sema3a
Sema4f
Shisa3
Slc12a5
Slc17a7
Slc1a2
Slc25a37
Slc7a10
Slc9a5
Slitrk4
Smpx
Snca
Sorcs3
Spag5
Sphkap
Spon1
Stac2
Sult1e1
Syt13
Tenm1
Them5
Tmc1
Tmem108
Tmem169
Tmem178
Tmem229b
Tmod1
Tnni2
Tox2
Tpbg
Tpm2
Trank1
Trdn
Trpc5
Tspan18
Tspan2
Tunar
Ube2l6
Vash2
Whrn
Zbtb16
Zfp185
Zfp365
Zfp385c
Zfp951
1500015O10Rik
4931428F04Rik
Acan
Acta2
Adarb1
Adcy8
Adgra1
AI593442
Ajap1
Alas2
Ankrd34c
Apln
Apob
Aqp1
Arpp21
Astn2
AW551984
Bche
Bfsp2
Bpgm
Bpifa1
Brinp1
Brinp2
Btbd17
Cacna1b
Cacng5
Cadps2
Calr3
Camk1g
Car13
Cbln1
Cbln3
Cbln4
Cd163
Cd24a
Cdh22
Chrna6
Clec18a
Clvs2
Cnr1
Col28a1
Comp
Cplx2
Crmp1
Crtac1
Cryba2
Csrp2
Cxcl14
Dao
Dgkh
Diras2
Dpf3
Dpp10
E2f2
Ebf3
Elmod1
Elovl2
Epb41
Evpl
Exph5
Eya4
F8
Fabp4
Fam160a1
Fam163b
Fam184b
Fam189a1
Fam46c
Fgf10
Fkbp5
Fras1
Frmpd3
Frrs1l
Gabra1
Gabra3
Gabra5
Gabra6
Gabrb2
Gabrd
Gabrg1
Galnt18
Gda
Gipc2
Glra3
Gm26809
Gm31520
Gm3764
Gpr158
Gpx3
Grin2a
Grm1
Grm4
Hba-a1
Hba-a2
Hbb-bs
Hbb-bt
Hcn1
Hcn4
Hhip
Hs3st2
Hs6st2
Isg20
Kcna4
Kcnab1
Kcnc2
Kcnc3
Kcng4
Kcnh5
Kcnj13
Klhl1
Lamp5
Lgi2
Lgi3
Lingo1
Lingo2
Lmtk3
Lnx1
Lox
Lrrc30
Lrrn2
Ltbp2
Mafb
Meis2
Ms4a6b
Myh1
Myh2
Ndst4
Negr1
Neto2
Neurl1a
Neurod2
Nkd2
Npr3
Nptx1
Nr4a3
Nrk
Ntn4
Ntng1
Ntrk1
Nts
Nxph4
Oprd1
Pakap
Pcp4l1
Pde9a
Per2
Phactr3
Phyhip
Piezo2
Plch1
Plppr3
Prrxl1
Psd
Ptprq
Ptprt
Rab9b
Rasgrf1
Rbfox1
Rem2
Rgs6
Runx2
Ryr1
Samd14
Samd9l
Scn4b
Scn5a
Sel1l3
Sema3a
Sema4f
Shisa3
Slc12a5
Slc17a7
Slc1a2
Slc25a37
Slc7a10
Slc9a5
Slitrk4
Smpx
Snca
Sorcs3
Spag5
Sphkap
Spon1
Stac2
Sult1e1
Syt13
Tenm1
Them5
Tmc1
Tmem108
Tmem169
Tmem178
Tmem229b
Tmod1
Tnni2
Tox2
Tpbg
Tpm2
Trank1
Trdn
Trpc5
Tspan18
Tspan2
Tunar
Ube2l6
Vash2
Whrn
Zbtb16
Zfp185
Zfp365
Zfp385c
Zfp951
1500015O10Rik
4931428F04Rik
Acan
Acta2
Adarb1
Adcy8
Adgra1
AI593442
Ajap1
Alas2
Ankrd34c
Apln
Apob
Aqp1
Arpp21
Astn2
AW551984
Bche
Bfsp2
Bpgm
Bpifa1
Brinp1
Brinp2
Btbd17
Cacna1b
Cacng5
Cadps2
Calr3
Camk1g
Car13
Cbln1
Cbln3
Cbln4
Cd163
Cd24a
Cdh22
Chrna6
Clec18a
Clvs2
Cnr1
Col28a1
Comp
Cplx2
Crmp1
Crtac1
Cryba2
Csrp2
Cxcl14
Dao
Dgkh
Diras2
Dpf3
Dpp10
E2f2
Ebf3
Elmod1
Elovl2
Epb41
Evpl
Exph5
Eya4
F8
Fabp4
Fam160a1
Fam163b
Fam184b
Fam189a1
Fam46c
Fgf10
Fkbp5
Fras1
Frmpd3
Frrs1l
Gabra1
Gabra3
Gabra5
Gabra6
Gabrb2
Gabrd
Gabrg1
Galnt18
Gda
Gipc2
Glra3
Gm26809
Gm31520
Gm3764
Gpr158
Gpx3
Grin2a
Grm1
Grm4
Hba-a1
Hba-a2
Hbb-bs
Hbb-bt
Hcn1
Hcn4
Hhip
Hs3st2
Hs6st2
Isg20
Kcna4
Kcnab1
Kcnc2
Kcnc3
Kcng4
Kcnh5
Kcnj13
Klhl1
Lamp5
Lgi2
Lgi3
Lingo1
Lingo2
Lmtk3
Lnx1
Lox
Lrrc30
Lrrn2
Ltbp2
Mafb
Meis2
Ms4a6b
Myh1
Myh2
Ndst4
Negr1
Neto2
Neurl1a
Neurod2
Nkd2
Npr3
Nptx1
Nr4a3
Nrk
Ntn4
Ntng1
Ntrk1
Nts
Nxph4
Oprd1
Pakap
Pcp4l1
Pde9a
Per2
Phactr3
Phyhip
Piezo2
Plch1
Plppr3
Prrxl1
Psd
Ptprq
Ptprt
Rab9b
Rasgrf1
Rbfox1
Rem2
Rgs6
Runx2
Ryr1
Samd14
Samd9l
Scn4b
Scn5a
Sel1l3
Sema3a
Sema4f
Shisa3
Slc12a5
Slc17a7
Slc1a2
Slc25a37
Slc7a10
Slc9a5
Slitrk4
Smpx
Snca
Sorcs3
Spag5
Sphkap
Spon1
Stac2
Sult1e1
Syt13
Tenm1
Them5
Tmc1
Tmem108
Tmem169
Tmem178
Tmem229b
Tmod1
Tnni2
Tox2
Tpbg
Tpm2
Trank1
Trdn
Trpc5
Tspan18
Tspan2
Tunar
Ube2l6
Vash2
Whrn
Zbtb16
Zfp185
Zfp365
Zfp385c
Zfp951
1500015O10Rik
4931428F04Rik
Acan
Acta2
Adarb1
Adcy8
Adgra1
AI593442
Ajap1
Alas2
Ankrd34c
Apln
Apob
Aqp1
Arpp21
Astn2
AW551984
Bche
Bfsp2
Bpgm
Bpifa1
Brinp1
Brinp2
Btbd17
Cacna1b
Cacng5
Cadps2
Calr3
Camk1g
Car13
Cbln1
Cbln3
Cbln4
Cd163
Cd24a
Cdh22
Chrna6
Clec18a
Clvs2
Cnr1
Col28a1
Comp
Cplx2
Crmp1
Crtac1
Cryba2
Csrp2
Cxcl14
Dao
Dgkh
Diras2
Dpf3
Dpp10
E2f2
Ebf3
Elmod1
Elovl2
Epb41
Evpl
Exph5
Eya4
F8
Fabp4
Fam160a1
Fam163b
Fam184b
Fam189a1
Fam46c
Fgf10
Fkbp5
Fras1
Frmpd3
Frrs1l
Gabra1
Gabra3
Gabra5
Gabra6
Gabrb2
Gabrd
Gabrg1
Galnt18
Gda
Gipc2
Glra3
Gm26809
Gm31520
Gm3764
Gpr158
Gpx3
Grin2a
[truncated: 11,570 more rows]
